# Supplementary material for: The structure and diversity of human, animal and environmental resistomes
Source: Microbiome. 2016 Oct 7;4:54. doi: 10.1186/s40168-016-0199-5 (PMC5055678; doi:10.1186/s40168-016-0199-5)
Supplement: Additional file 2: Table S1. — Relative abundance of antibiotic resistance genes in air samples. (XLSX 68 kb) [file 40168_2016_199_MOESM2_ESM.xlsx]

## Sheet: Air_samples
Additional file: Table S1. Relative abundance of antibiotic resistance genes in air samples
ID	Environment-class	total seqs	16S counts	ACC	ACT	CAR(RTG)	CFE	CMY1	CMY2	CTX-M	DHA	FOX	GES	IMP	IND	KPC	LAT	MIR	MOX	NDM	OXA-1	OXA-10	OXA-2	OXA-20	OXA-48	OXA-50	OXA-51	OXA-55	OXA-58	OXA-60	OXA-63	PER	SHV	TEM	VEB	VIM	aac(2')-Ib	aac(2')-Ic	aac(3)-IIa/IIc	aac(3)-Ia	aac(3)-IIIa	aac(3)-IIIb/IIIc	aac(3)-IIa/IIc	aac(3)-IIb	aac(3)-IVa	aac(3)-Ia	aac(3)-Ib	aac(3)-Ic	aac(3)-Ie
4.51637e+06	Beijing-smog	21113358	13479	0	0	0.00367014	0	0	0.000136696	0	0	0	0	0	0	0	0	0	0	0	0.000392141	0	0	0	0	0	0	0	0	0	0	0	0.000182101	0.206139	0.000348368	0	0	0	0	0	0	0	0	0	0	0	0.000338188	0	0
4.5164e+06	Beijing-smog	79351275	39874	0	0	0.00531708	0	4.60876e-05	0.000462085	0	0	4.60876e-05	6.13431e-05	0	0	0	0	0	0.000460274	0	0.000137543	0.000408705	0.000322265	0	0	0.000201589	0	0	0	0	0	5.71606e-05	0	0.0659897	0.000294406	0	0	0	0	0	0	7.1859e-05	0.000597349	0	6.74539e-05	0	0	0	0.000111427
4.5164e+06	Beijing-smog	85878005	45993	0	0.000200304	0.00778525	0	0	0	0	0	0	5.31819e-05	0	0	0	0	0	3.98517e-05	0	0.000353411	0.00017616	0.000499523	0	0	0.000349539	0	0	0	0	0	0	0	0.0140357	0.00020419	0	8.47955e-05	8.4327e-05	0	0	0	6.22987e-05	0.000933383	0	0.000696543	0	0	0	0
4.51646e+06	Beijing-smog	71393580	40042	0	0	0.0024709	0	0	0	0	0	0	0.000122171	0	0	0	0	0	9.16686e-05	0	0.000132003	0.000136433	0.000127502	0	0	0	0	0	0	0	0	0	0	0.00165508	0.000234536	0	0	0	0	0	0	0.000134395	0.000367796	0	0.000134342	0	0.000113842	0	0
4.51646e+06	Beijing-smog	85462603	43180	0	8.53413e-05	0.00703765	0	4.2559e-05	0.000211841	0.000223471	0	4.2559e-05	0	0	0	0	0	0	8.50068e-05	0	0.00043994	0.000246614	0.000177355	0	0	0.000124103	0	0	0	0	0	0	0	0.152855	0.000108746	0	0	0	0	0	0	0	0.000491299	0	0.000372336	0.000105568	0	0	0
4.51659e+06	Beijing-smog	62009579	33544	0	5.49284e-05	0.00575864	0	0	5.49284e-05	0	0.000165655	0	0	0.000425361	0.000175128	0	0	0	0	0	0.000309224	7.86757e-05	0.000304403	0	0	0.000319507	0.000152757	0	0	0	0	0	0	0.00658565	6.99924e-05	0	0	0	0	0	0	8.54193e-05	0.000350189	0	0.000160366	0.00012457	0	0	0
4.51664e+06	Beijing-smog	89678529	45960	0	0	0.0036904	0	0	0	0	0	0	0	0	0	0	0	0	0	0	5.53411e-05	0	0.000112964	0	0	0	0	0	0	0	0	0	0	0.000640873	0	0	0	0	0	0	0	0.00011709	0.000312807	0	0	9.09176e-05	0	0	0
4.51665e+06	Beijing-smog	78209164	40779	0	0	0.00612336	0	0	0	0.000118314	0	0	0	0.000139957	0.000214299	0	0	0	0	6.37583e-05	0.000259235	0.000198684	0.000500793	0.000129434	0	6.57051e-05	0	0	6.14812e-05	0	0	5.5892e-05	0	0.00595895	0.000115149	0	0	0.000665764	0	0	0	0	0.000292358	0	0.000131914	0	0	0	0
4.5168e+06	Beijing-smog	78721109	36894	0	0	0.00887524	0	0	9.98818e-05	0	0	0	0.000132596	0	0	0	0	0	0	0	0.000148652	0.000222111	0.000345954	7.15319e-05	0	0.000145248	6.94434e-05	0	0	0	0	0	0	0.00805009	0.000318185	0	0	0.000105124	0	0	7.02121e-05	0	0.000716879	0	7.29022e-05	0.000123555	0	0	0
4.5168e+06	Beijing-smog	77104586	42514	0	0	0.00387871	0	0	0	0	4.35678e-05	0	0	6.71228e-05	0	0	0	0	0	0	0.000124328	0.00019275	0.000430469	0	0	0.000693261	0.000120527	0	0	0	0	0	0	0.0092376	5.52248e-05	0	0	9.12277e-05	0	0	0	6.73968e-05	0.000395897	0	0.00012653	0.000512559	0	0.000105847	0
4.51691e+06	Beijing-smog	72683317	40095	4.64414e-05	0	0.00399521	0	0	4.59539e-05	0	0	4.58336e-05	6.10049e-05	0.00028469	0.000146514	0	0	0	4.57139e-05	0	0.000200221	0.000267895	0.000384156	0	0	6.6826e-05	0	0	0.00012506	0	0	0	0	0.00232629	0.000585566	0	0	9.67316e-05	0	0	0	0.000134217	0.00065591	6.50871e-05	0.00053442	0.000205421	0	0.000112233	0.000110813
4.51691e+06	Beijing-smog	101941930	54957	0	0	0.00480082	0	3.34388e-05	6.70531e-05	0	3.37035e-05	0	0	0	0	0	0	0	0	0	4.62812e-05	4.80211e-05	4.80211e-05	0	0	0	0	0	0	0	0	0	0	0.00111658	0	0	0	7.05725e-05	0	0	0	0.000208549	0.000306261	0	4.89411e-05	0.000241925	0.000331782	0	0
4.51695e+06	Beijing-smog	71059996	38110	0	0.000338432	0.00519232	0	0	4.83474e-05	0	4.86025e-05	0	0.000128365	0.000149759	0	0	0	4.83474e-05	0	0	0.000215864	0	0.000200949	6.92495e-05	0	0.000632761	6.72276e-05	0	6.5787e-05	0	0	0	0	0.0309153	0.000369639	0	0	0	0	0	0	7.51852e-05	0.000322034	0	7.05761e-05	0.000119613	0.000104661	0	0
4.51706e+06	Beijing-smog	87108549	48151	0	7.65309e-05	0.00670249	0	0	0	0	0.000192337	0	5.07984e-05	0.000237059	0	0	0	0	0	0	0.00066689	0	0.000641562	5.48088e-05	0	0	0	0.000100894	5.20683e-05	0	0	4.73349e-05	0	0.0345108	4.87597e-05	0	0	0	0	0	0	5.95067e-05	0.000979467	5.41975e-05	0.00049775	9.46697e-05	0	9.3456e-05	0
SRR1000232	Office-indoor, NY	402661	98	0	0	0	0	0	0	0	0	0	0	0	0	0	0	0	0	0	0	0	0	0	0	0	0	0	0	0	0	0	0	0.731789	0	0	0	0	0	0	0	0	0	0	0	0	0	0	0
SRR1000254	Office-indoor, NY	469584	70	0	0	0	0	0	0	0	0	0	0	0	0	0	0	0	0	0	0	0	0	0	0	0	0	0	0	0	0	0	0	1.05195	0	0	0	0	0	0	0	0	0	0	0	0	0	0	0
SRR999213	Office-indoor, NY	355154	135	0	0	0	0	0	0	0	0	0	0	0	0	0	0	0	0	0	0	0	0	0	0	0	0	0	0	0	0	0	0	0.0181818	0	0	0	0	0	0	0	0	0	0	0	0	0	0	0
SRR999215	Office-indoor, NY	376588	81	0	0	0	0	0	0	0	0	0	0	0	0	0	0	0	0	0	0	0	0	0	0	0	0	0	0	0	0	0	0	0.0606061	0	0	0	0	0	0	0	0	0	0	0	0	0	0	0
SRR1000260	Office-outdoor, NY	697934	17	0	0	0	0	0	0	0	0	0	0	0	0	0	0	0	0	0	0	0	0	0	0	0	0	0	0	0	0	0	0	62.2826	0	0	0	0	0	0	0	0	0	0	0	0	0	0	0
SRR1000269	Office-outdoor, NY	918502	22	0	0	0	0	0	0	0	0	0	0	0	0	0	0	0	0	0	0	0	0	0	0	0	0	0	0	0	0	0	0	1.56198	0	0	0	0	0	0	0	0	0	0	0	0	0	0	0
SRR999217	Office-outdoor, NY	529896	13	0	0	0	0	0	0	0	0	0	0	0	0	0	0	0	0	0	0	0	0	0	0	0	0	0	0	0	0	0	0	67.6187	0	0	0	0	0	0	0	0	0	0	0	0	0	0	0
SRR999219	Office-outdoor, NY	561624	6	0	0	0	0	0	0	0	0	0	0	0	0	0	0	0	0	0	0	0	0	0	0	0	0	0	0	0	0	0	0	0	0	0	0	0	0	0	0	0	0	0	0	0	0	0	0
SRR999205	Hospital-indoor, SD	793352	708	0	0	0	0	0	0	0	0	0	0	0	0	0	0	0	0	0	0	0	0	0	0	0	0	0	0	0	0	0	0	0.0589368	0	0	0	0	0	0	0	0	0	0	0	0	0	0	0
SRR999206	Hospital-indoor, SD	664757	462	0	0	0	0	0	0	0	0	0	0	0	0	0	0	0	0	0	0	0	0	0	0	0	0	0	0	0	0	0	0	0.079693	0	0	0	0	0	0	0	0	0	0	0	0	0	0	0
SRR999207	House-indoor, SD	881665	492	0	0	0	0	0	0	0	0	0	0	0	0	0	0	0	0	0	0	0	0	0	0	0	0	0	0	0	0	0	0	1.99801	0	0	0	0	0	0	0	0	0	0	0	0	0	0	0
SRR999208	House-indoor, SD	906732	618	0	0	0	0	0	0	0	0	0	0	0	0	0	0	0	0	0	0	0	0	0	0	0	0	0	0	0	0	0	0	3.02008	0	0	0	0	0	0	0	0	0	0	0	0	0	0	0
SRR999209	Hospital-outdoor, SD	730407	774	0	0	0	0	0	0	0	0	0	0	0	0	0	0	0	0	0	0	0	0	0	0	0	0	0	0	0	0	0	0	0.459831	0	0	0	0	0	0	0	0	0	0	0	0	0	0	0
SRR999210	Hospital-outdoor, SD	654785	355	0	0	0	0	0	0	0	0	0	0	0	0	0	0	0	0	0	0	0	0	0	0	0	0	0	0	0	0	0	0	0.0553137	0	0	0	0	0	0	0	0	0	0	0	0	0	0	0
SRR999211	Pier	827598	68	0	0	0	0	0	0	0	0	0	0	0	0	0	0	0	0	0	0	0	0	0	0	0	0	0	0	0	0	0	0	0.360963	0	0	0	0	0	0	0	0	0	0	0	0	0	0	0
SRR999212	Pier	734814	204	0	0	0	0	0	0	0	0	0	0	0	0	0	0	0	0	0	0	0	0	0	0	0	0	0	0	0	0	0	0	0.0481283	0	0	0	0	0	0	0	0	0	0	0	0	0	0	0
[truncated: 237 more columns]
