# Supplementary material for: The structure and diversity of human, animal and environmental resistomes
Source: Microbiome. 2016 Oct 7;4:54. doi: 10.1186/s40168-016-0199-5 (PMC5055678; doi:10.1186/s40168-016-0199-5)
Supplement: Additional file 3: Table S2. — Detected antibiotic resistance genes (ARGs) across environments. (XLSX 19 kb) [file 40168_2016_199_MOESM3_ESM.xlsx]

## Sheet: Sheet1
Additional file 3: Table S2. Dectected antibiotic resistance genes (ARGs) across environments
ARG name	Number of environments it was found in	Environments where the gene has been detected
aac(2')-Ib	1	Water
aac(2')-Ic	2	Soil,Beijing-smog
aac(3)-Ia	3	Wastewater/sludge,Beijing-smog,Pharmaceutical-pollution
aac(3)-Ib	1	Beijing-smog
aac(3)-IIa/IIc	3	Wastewater/sludge,Beijing-smog,Pharmaceutical-pollution
aac(3)-IIIb/IIIc	2	Water,Beijing-smog
aac(3)-IVa	2	Soil,Beijing-smog
aac(3)-VIIa	1	Beijing-smog
aac(3)-VIIIa	1	Beijing-smog
aac(6')-32	1	Sediment
aac(6')-Iad	1	Animal-associated
aac(6')-Ib	4	Sediment,Wastewater/sludge,Beijing-smog,Pharmaceutical-pollution
aac(6')-Ii	2	Beijing-smog,Pharmaceutical-pollution
aac(6')-IIa	3	Wastewater/sludge,Beijing-smog,Pharmaceutical-pollution
aac(6')-Im	2	Beijing-smog,Gastrointestinal
ACT	3	Water,Beijing-smog,Gastrointestinal
ant(2'')-Ia	6	Wastewater/sludge,Water,Beijing-smog,Mine,Oral,Pharmaceutical-pollution
ant(3'')-Ia	11	Animal-associated,Sediment,Wastewater/sludge,Soil,Water,Beijing-smog,Mine,Gastrointestinal,Oral,Skin,Pharmaceutical-pollution
ant(4')-Ia	3	Beijing-smog,Airways,Skin
ant(4')-IIb	1	Beijing-smog
ant(6)-Ia	7	Animal-associated,Wastewater/sludge,Beijing-smog,Gastrointestinal,Oral,Skin,Pharmaceutical-pollution
ant(6)-Ib	5	Animal-associated,Wastewater/sludge,Beijing-smog,Gastrointestinal,Pharmaceutical-pollution
ant(9)-Ia	2	Beijing-smog,Skin
ant(9)-Ib	1	Beijing-smog
aph(2'')-Ie/IVa	2	Beijing-smog,Gastrointestinal
aph(2'')-IIa	2	Beijing-smog,Gastrointestinal
aph(2'')-IIIa	1	Beijing-smog
aph(3')-Ia	8	Wastewater/sludge,Soil,Beijing-smog,Mine,Gastrointestinal,Oral,Urogenital,Skin
aph(3')-Ib	1	Beijing-smog
aph(3'')-Ib	10	Animal-associated,Sediment,Wastewater/sludge,Water,Beijing-smog,Gastrointestinal,Oral,Urogenital,Skin,Pharmaceutical-pollution
aph(3'')-Ic	1	Beijing-smog
aph(3')-IIa	9	Animal-associated,Sediment,Wastewater/sludge,Water,Beijing-smog,Oral,Urogenital,Skin,Pharmaceutical-pollution
aph(3')-IIb	2	Water,Beijing-smog
aph(3')-IIIa	7	Animal-associated,Wastewater/sludge,Water,Beijing-smog,Gastrointestinal,Oral,Skin
aph(3')-VIa	1	Beijing-smog
aph(3')-VIIa	1	Beijing-smog
aph(4)-Ia	3	Sediment,Wastewater/sludge,Beijing-smog
aph(6)-Ia	1	Beijing-smog
aph(6)-Ic	2	Wastewater/sludge,Beijing-smog
aph(6)-Id	10	Animal-associated,Wastewater/sludge,Water,Beijing-smog,Gastrointestinal,Oral,Airways,Urogenital,Skin,Pharmaceutical-pollution
CAR(RTG)	2	Beijing-smog,Pharmaceutical-pollution
catA10	1	Beijing-smog
catA11	3	Beijing-smog,Gastrointestinal,Oral
catA12	1	Gastrointestinal
catA13	3	Animal-associated,Beijing-smog,Gastrointestinal
catA16	3	Beijing-smog,Oral,Pharmaceutical-pollution
catA3	1	Beijing-smog
catA5	1	Beijing-smog
catA6	1	Beijing-smog
catA7/catA8	1	Beijing-smog
catA9	2	Beijing-smog,Pharmaceutical-pollution
catB2/catB3/catB10	4	Wastewater/sludge,Water,Beijing-smog,Pharmaceutical-pollution
catB7	2	Wastewater/sludge,Beijing-smog
CFE	1	Pharmaceutical-pollution
cfr	1	Beijing-smog
cmlA	5	Wastewater/sludge,Water,Beijing-smog,Oral,Pharmaceutical-pollution
cml-III	2	Soil,Beijing-smog
cmlv	2	Soil,Beijing-smog
cmrA	1	Beijing-smog
cmr-II	5	Wastewater/sludge,Beijing-smog,Airways,Skin,Pharmaceutical-pollution
CMY1	1	Pharmaceutical-pollution
CMY2	7	Animal-associated,Wastewater/sludge,Soil,Water,Beijing-smog,Gastrointestinal,Pharmaceutical-pollution
CTX-M	1	Beijing-smog
dfrA1/dfrA15	4	Sediment,Wastewater/sludge,Beijing-smog,Pharmaceutical-pollution
dfrA12/dfrA13/dfrA21/dfrA22/dfrA33	2	Beijing-smog,Pharmaceutical-pollution
dfrA16	3	Sediment,Beijing-smog,Pharmaceutical-pollution
dfrA20	1	Beijing-smog
dfrA23	1	Pharmaceutical-pollution
dfrA27/dfrA28	2	Beijing-smog,Pharmaceutical-pollution
dfrA5/dfrA14/dfrA25/dfrA30	2	Beijing-smog,Pharmaceutical-pollution
dfrA6/dfrA31	2	Beijing-smog,Pharmaceutical-pollution
dfrA7/dfrA17/dfrA32	2	Beijing-smog,Pharmaceutical-pollution
dfrB1/dfrB5/dfrB6/dfrB8	3	Soil,Beijing-smog,Pharmaceutical-pollution
dfrB2/drfB3/dfrB7	4	Sediment,Soil,Water,Pharmaceutical-pollution
dfrC	4	Animal-associated,Beijing-smog,Airways,Skin
dfrD	1	Beijing-smog
dfrK	3	Beijing-smog,Skin,Pharmaceutical-pollution
DHA	2	Beijing-smog,Pharmaceutical-pollution
ere(A)/ere(C)	3	Wastewater/sludge,Beijing-smog,Pharmaceutical-pollution
ere(B)	2	Wastewater/sludge,Pharmaceutical-pollution
erm(34)	1	Beijing-smog
erm(35)	4	Wastewater/sludge,Beijing-smog,Gastrointestinal,Pharmaceutical-pollution
erm(36)	3	Wastewater/sludge,Beijing-smog,Pharmaceutical-pollution
erm(42)	2	Wastewater/sludge,Beijing-smog
erm(A)	6	Wastewater/sludge,Beijing-smog,Airways,Urogenital,Skin,Pharmaceutical-pollution
erm(B)	9	Animal-associated,Wastewater/sludge,Beijing-smog,Gastrointestinal,Oral,Airways,Urogenital,Skin,Pharmaceutical-pollution
erm(C)	4	Beijing-smog,Airways,Skin,Pharmaceutical-pollution
erm(D)	1	Water
erm(Q)	2	Wastewater/sludge,Beijing-smog
erm(T)	3	Beijing-smog,Skin,Pharmaceutical-pollution
erm(X)	5	Beijing-smog,Oral,Airways,Urogenital,Skin
erm(Y)	2	Beijing-smog,Pharmaceutical-pollution
fexA	1	Beijing-smog
floR	6	Animal-associated,Wastewater/sludge,Water,Beijing-smog,Oral,Pharmaceutical-pollution
FOX	1	Sediment
GES	3	Wastewater/sludge,Beijing-smog,Pharmaceutical-pollution
IMP	3	Wastewater/sludge,Beijing-smog,Pharmaceutical-pollution
IND	1	Beijing-smog
LAT	1	Pharmaceutical-pollution
lnu(A)	4	Wastewater/sludge,Beijing-smog,Skin,Pharmaceutical-pollution
lnu(B)	4	Wastewater/sludge,Beijing-smog,Gastrointestinal,Pharmaceutical-pollution
lnu(C)	6	Animal-associated,Beijing-smog,Gastrointestinal,Oral,Skin,Pharmaceutical-pollution
lnu(D)	3	Wastewater/sludge,Beijing-smog,Pharmaceutical-pollution
lnu(F)	3	Wastewater/sludge,Beijing-smog,Pharmaceutical-pollution
mdt(A)	2	Beijing-smog,Pharmaceutical-pollution
MIR	1	Gastrointestinal
MOX	3	Water,Beijing-smog,Pharmaceutical-pollution
mph(A)	2	Beijing-smog,Gastrointestinal
mph(B)	2	Animal-associated,Beijing-smog
mph(C)	4	Animal-associated,Beijing-smog,Airways,Skin
mph(E)	4	Wastewater/sludge,Water,Beijing-smog,Pharmaceutical-pollution
msr(A)	5	Animal-associated,Beijing-smog,Mine,Airways,Skin
otr(A)	2	Soil,Beijing-smog
OXA-1	3	Wastewater/sludge,Beijing-smog,Pharmaceutical-pollution
OXA-10	3	Wastewater/sludge,Beijing-smog,Pharmaceutical-pollution
OXA-2	4	Wastewater/sludge,Water,Beijing-smog,Pharmaceutical-pollution
OXA-20	4	Wastewater/sludge,Water,Beijing-smog,Pharmaceutical-pollution
OXA-48	3	Sediment,Water,Pharmaceutical-pollution
OXA-50	1	Beijing-smog
OXA-51	2	Water,Beijing-smog
OXA-55	1	Pharmaceutical-pollution
OXA-58	4	Wastewater/sludge,Water,Beijing-smog,Pharmaceutical-pollution
OXA-60	1	Mine
PER	2	Water,Pharmaceutical-pollution
qacAB	4	Water,Beijing-smog,Airways,Skin
qepA	6	Sediment,Wastewater/sludge,Soil,Water,Beijing-smog,Pharmaceutical-pollution
qnrA	1	Pharmaceutical-pollution
qnrB	2	Beijing-smog,Pharmaceutical-pollution
qnrC	1	Pharmaceutical-pollution
qnrS	2	Beijing-smog,Pharmaceutical-pollution
SHV	1	Gastrointestinal
smr/qac/ebr	2	Beijing-smog,Skin
sul1	8	Animal-associated,Wastewater/sludge,Water,Beijing-smog,Gastrointestinal,Oral,Airways,Pharmaceutical-pollution
sul2	7	Animal-associated,Wastewater/sludge,Water,Beijing-smog,Gastrointestinal,Oral,Pharmaceutical-pollution
sul3	1	Pharmaceutical-pollution
TEM	9	Animal-associated,Sediment,Wastewater/sludge,Soil,Water,Beijing-smog,Mine,Skin,Pharmaceutical-pollution
tet(30)	3	Soil,Water,Beijing-smog
tet(31)	1	Beijing-smog
tet(32)	10	Animal-associated,Sediment,Wastewater/sludge,Water,Beijing-smog,Gastrointestinal,Oral,Urogenital,Skin,Pharmaceutical-pollution
tet(33)	3	Wastewater/sludge,Beijing-smog,Pharmaceutical-pollution
tet(34)	5	Sediment,Water,Beijing-smog,Gastrointestinal,Skin
tet(36)	3	Wastewater/sludge,Beijing-smog,Pharmaceutical-pollution
tet(37)	6	Animal-associated,Beijing-smog,Gastrointestinal,Oral,Urogenital,Skin
tet(39)	5	Animal-associated,Wastewater/sludge,Water,Beijing-smog,Pharmaceutical-pollution
tet(41)	2	Soil,Beijing-smog
tet(42)	3	Soil,Water,Beijing-smog
tet(43)	2	Soil,Beijing-smog
tet(44)	5	Animal-associated,Wastewater/sludge,Beijing-smog,Gastrointestinal,Pharmaceutical-pollution
tet(A)	6	Animal-associated,Wastewater/sludge,Beijing-smog,Gastrointestinal,Oral,Pharmaceutical-pollution
tet(B)	6	Sediment,Wastewater/sludge,Beijing-smog,Gastrointestinal,Oral,Urogenital
tet(C)	8	Animal-associated,Sediment,Wastewater/sludge,Soil,Water,Beijing-smog,Mine,Pharmaceutical-pollution
tet(D)	1	Beijing-smog
tet(E)	2	Beijing-smog,Pharmaceutical-pollution
tet(G)	6	Animal-associated,Wastewater/sludge,Water,Beijing-smog,Oral,Pharmaceutical-pollution
tet(H)	3	Wastewater/sludge,Beijing-smog,Skin
tet(J)	1	Pharmaceutical-pollution
tet(K)	5	Animal-associated,Beijing-smog,Mine,Airways,Skin
tet(L)	6	Animal-associated,Soil,Water,Beijing-smog,Gastrointestinal,Urogenital
tet(M)	10	Animal-associated,Sediment,Wastewater/sludge,Beijing-smog,Gastrointestinal,Oral,Airways,Urogenital,Skin,Pharmaceutical-pollution
tet(O)	11	Animal-associated,Wastewater/sludge,Soil,Water,Beijing-smog,Mine,Gastrointestinal,Oral,Urogenital,Skin,Pharmaceutical-pollution
tet(Q)	10	Animal-associated,Wastewater/sludge,Soil,Beijing-smog,Gastrointestinal,Oral,Airways,Urogenital,Skin,Pharmaceutical-pollution
tet(S)	4	Animal-associated,Wastewater/sludge,Beijing-smog,Pharmaceutical-pollution
tet(T)	3	Wastewater/sludge,Beijing-smog,Pharmaceutical-pollution
tet(V)	4	Wastewater/sludge,Soil,Water,Beijing-smog
tet(W)	11	Animal-associated,Wastewater/sludge,Soil,Water,Beijing-smog,Gastrointestinal,Oral,Airways,Urogenital,Skin,Pharmaceutical-pollution
tet(X)	9	Animal-associated,Wastewater/sludge,Soil,Water,Beijing-smog,Gastrointestinal,Oral,Skin,Pharmaceutical-pollution
tet(Y)	2	Wastewater/sludge,Beijing-smog
tet(Z)	1	Beijing-smog
tetA(P)	4	Wastewater/sludge,Beijing-smog,Gastrointestinal,Pharmaceutical-pollution
tetB(P)	7	Animal-associated,Sediment,Wastewater/sludge,Soil,Beijing-smog,Gastrointestinal,Pharmaceutical-pollution
vanA	2	Soil,Beijing-smog
vanB	2	Soil,Beijing-smog
vanD	4	Animal-associated,Soil,Gastrointestinal,Pharmaceutical-pollution
vanG	4	Animal-associated,Wastewater/sludge,Beijing-smog,Gastrointestinal
vanHA	1	Soil
vanHD	2	Animal-associated,Gastrointestinal
vanRA	6	Animal-associated,Wastewater/sludge,Soil,Beijing-smog,Gastrointestinal,Pharmaceutical-pollution
vanRD	3	Animal-associated,Wastewater/sludge,Gastrointestinal
vanRG	5	Animal-associated,Wastewater/sludge,Beijing-smog,Gastrointestinal,Pharmaceutical-pollution
vanRL	3	Animal-associated,Wastewater/sludge,Gastrointestinal
vanRM	1	Beijing-smog
vanRN	3	Animal-associated,Wastewater/sludge,Gastrointestinal
vanSA	5	Animal-associated,Wastewater/sludge,Soil,Beijing-smog,Pharmaceutical-pollution
vanSD	5	Animal-associated,Wastewater/sludge,Beijing-smog,Gastrointestinal,Pharmaceutical-pollution
vanSG	4	Animal-associated,Wastewater/sludge,Beijing-smog,Gastrointestinal
vanSL	2	Animal-associated,Beijing-smog
vanSM	2	Soil,Beijing-smog
vanTG	4	Animal-associated,Beijing-smog,Gastrointestinal,Oral
vanWG	2	Animal-associated,Gastrointestinal
vanXA	2	Soil,Beijing-smog
vanXD	3	Animal-associated,Soil,Gastrointestinal
vanXYG	2	Animal-associated,Gastrointestinal
vanYA	1	Beijing-smog
vanYD	1	Animal-associated
vanYG	1	Animal-associated
vat(B)	2	Wastewater/sludge,Beijing-smog
vat(E)	3	Animal-associated,Wastewater/sludge,Beijing-smog
vat(F)	5	Sediment,Wastewater/sludge,Soil,Beijing-smog,Pharmaceutical-pollution
vat(G)	1	Beijing-smog
VEB	3	Wastewater/sludge,Beijing-smog,Pharmaceutical-pollution
vga(A)	3	Beijing-smog,Airways,Skin
vga(C)	1	Beijing-smog
VIM	1	Pharmaceutical-pollution
