# Supplementary material for: The structure and diversity of human, animal and environmental resistomes
Source: Microbiome. 2016 Oct 7;4:54. doi: 10.1186/s40168-016-0199-5 (PMC5055678; doi:10.1186/s40168-016-0199-5)
Supplement: Additional file 4: Table S3. — Beta-diversity analysis of resistance genes, MGEs and taxonomic compositions across environments. (XLSX 15 kb) [file 40168_2016_199_MOESM4_ESM.xlsx]

## Sheet: Beta-diversity
Additional file 4: Table S3. Beta-diversity analysis of resistance genes, MGEs and taxonomic compositions across environments.
Beta-diversity of antibiotic resistance genes							Beta-diversity of biocide and metal resistance genes (BMRGs)
Environment type	Beta-diversity (Sorensen) (S)	Turnover (T)	Nestedness (N)	T/N	Avg. ARG richness		Environment type	Beta-diversity (Sorensen)	Turnover (T)	Nestedness (N)	T/N	Avg. BMRG richness
Skin	0.3121	0.1449	0.1672	0.866627	5.8		Skin	0.2008	0.0816	0.1192	0.684564	9.9
Airways	0.7937	0.4513	0.3424	1.31805	1.6		Airways	0.5867	0.1848	0.4019	0.459816	3.2
Oral	0.2039	0.0749	0.129	0.58062	8.2		Oral	0.12407	0.03686	0.08721	0.422658	11.4
Urogenital	0.2959	0.02212	0.27378	0.0807948	1		Urogenital	0.5883	0.2441	0.3442	0.709181	2.2
Gastrointestinal	0.1144	0.05958	0.05482	1.08683	16.6		Gastrointestinal	0.2306	0.0862	0.1444	0.596953	6.5
Animal-associated	0.1962	0.07212	0.12408	0.581238	11.8		Animal-associated	0.2697	0.064	0.2057	0.311133	5.8
Sediment	0.4787	0.2696	0.2091	1.28934	1.8		Sediment	0.1224	0.053	0.0694	0.763689	18.5
Water	0.5686	0.2727	0.2959	0.921595	3.3		Water	0.08171	0.02131	0.0604	0.352815	23.3
Soil	0.8617	0.7382	0.1235	5.97733	2.2		Soil	0.4502	0.2738	0.1764	1.55215	19.8
Mine	0.3827	0.1229	0.2598	0.473056	1.6		Mine	0.01069	0.00259	0.0081	0.319753	20.1
Wastewater/sludge	0.2529	0.1619	0.091	1.77912	19.4		Wastewater/sludge	0.02259	0.00736	0.01523	0.483257	30.1
Pharmaceutical pollution	0.0009	0.0005	0.0004	1.25	38.9		Pharmaceutical pollution	0.02787	0.00707	0.0208	0.339904	31.7
Beijing smog	0.0978	0.0372	0.0606	0.613861	64.4		Beijing smog	0.01981	0.00996	0.00985	1.01117	39.6
Taxonomic beta-diversity							Beta-diversity of mobile genetic (MGEs)
Environment type	Beta-diversity (Sorensen)	Turnover (T)	Nestedness (N)	T/N	Avg. Family richness		Environment type	Beta-diversity (Sorensen) (S)	Turnover (T)	Nestedness (N)	T/N	Avg. MGE richness
Skin	0.0546	0.0234	0.0312	0.75	58		Skin	0.8901	0.25	0.6401	0.390564	0
Airways	0.3918	0.1817	0.2101	0.864826	15		Airways	0.09412	0.09412	0	0	0
Oral	0.0474	0.0273	0.0201	1.35821	88		Oral	0.9319	0.2195	0.7124	0.308113	0
Urogenital	0.0627	0.0266	0.0361	0.736842	32		Urogenital	0	0	0	0	0
Gastrointestinal	0.0621	0.0266	0.0355	0.749296	91		Gastrointestinal	0.8872	0.2143	0.6729	0.318472	0
Animal-associated	0.2089	0.0897	0.1192	0.752517	245		Animal-associated	0.9139	0.5497	0.3642	1.50934	0
Sediment	0.073	0.022	0.051	0.431373	272		Sediment	0.5865	0.3573	0.2292	1.5589	5
Water	0.1899	0.1122	0.0777	1.44402	191		Water	0.6973	0.4731	0.2242	2.11017	3
Soil	0.6204	0.3	0.3204	0.93633	254		Soil	0.8	0.3086	0.4914	0.628002	3
Mine	0.019	0.0072	0.0118	0.610169	208		Mine	0.0666	0.0161	0.0505	0.318812	4
Wastewater/sludge	0.1342	0.0727	0.0615	1.18211	187		Wastewater/sludge	0.0673	0.0095	0.0578	0.16436	7
Pharmaceutical pollution	0.0834	0.0372	0.0462	0.805195	215		Pharmaceutical pollution	0.0015	0.0009	0.0006	1.5	8
Beijing smog	0.0144	0.0086	0.0058	1.48276	377		Beijing smog	0.09737	0.0343	0.06307	0.54384	6
