# Supplementary material for: The structure and diversity of human, animal and environmental resistomes
Source: Microbiome. 2016 Oct 7;4:54. doi: 10.1186/s40168-016-0199-5 (PMC5055678; doi:10.1186/s40168-016-0199-5)
Supplement: Additional file 5: Table S4. — Metadata for samples collected from MG-RAST repository. (XLSX 55 kb) [file 40168_2016_199_MOESM5_ESM.xlsx]

## Sheet: Sheet1
		Additional file 5: Table S4. Metadata for samples collected from MG-RAST repository
MG-RAST ID	Assigned_environment_type	Project	bps	Raw sequences	Biome	Feature	Material	Enviroment-package	Sequencing type	location	Country	Sequencing method	pi	avg-seq-length
4.45438e+06	Animal-associated	Project for: HI_Seq	2004147330	25646790	animal-associated habitat	animal-associated habitat	animal-associated habitat	unknown	WGS	Iowa	USA	illumina	unknown	78.144
4.45438e+06	Animal-associated	Project for: LO_Seq	2005954900	25729279	animal-associated habitat	animal-associated habitat	animal-associated habitat	unknown	WGS	Iowa	USA	illumina	unknown	77.964
4.46582e+06	Sediment	Subsurface Rifle	9002825936	118458236	freshwater biome	sediment	sediment	sediment	WGS	RIFRC site, Rifle, CO	USA	illumina	Meyer	76
4.46582e+06	Sediment	Subsurface Rifle	9002825936	118458236	freshwater biome	sediment	sediment	sediment	WGS	RIFRC site, Rifle, CO	USA	illumina	Meyer	76
4.46582e+06	Sediment	Subsurface Rifle	1258485064	16559014	freshwater biome	sediment	sediment	sediment	WGS	RIFRC site, Rifle, CO	USA	illumina	Meyer	76
4.46742e+06	Wastewater/sludge	Stanley WWTP activated sludge sample	1666394600	16663946	aquatic biome	wastewater treatment plant	waste water	wastewater|sludge	WGS	Aerobic activated sludge DNA from Stanley wastewater treatment plant of Hong Kong	Hong Kong	illumina	Zhang	100
4.47425e+06	Animal-associated	Project for: Sample_P10	2488212119	26892656	animal-associated habitat	animal-associated habitat	animal-associated habitat	unknown	WGS	unknown	USA	illumina	unknown	92.524
4.47787e+06	Soil	cross-site soil metagen	1112254600	11122546	Deserts and xeric shrubland biome	slope	bulk soil	soil	WGS	Chihuahuan Desert, Sevilleta LTER, New Mexico, USA	USA	illumina	Fierer	100
4.4779e+06	Soil	cross-site soil metagen	1086364600	10863646	Deserts and xeric shrubland biome	slope	bulk soil	soil	WGS	Wright Valley, Antarctica	USA	illumina	Fierer	100
4.4807e+06	Soil	Chad	4812885734	47652334	terrestrial biome	geographic feature	dust	soil	WGS	Chad Desert	Chad	illumina	Broughton	101
4.4807e+06	Soil	Chad	5348029184	52950784	terrestrial biome	geographic feature	dust	soil	WGS	Chad Desert	Chad	illumina	Broughton	101
4.48072e+06	Wastewater/sludge	Beer-to-Caproate	2642577613	27029730	anaerobic digester sludge	anaerobic digester sludge	anaerobic digester sludge	wastewater|sludge	WGS	Ithaca, New York	USA	illumina	Angenent	97.766
4.48076e+06	Wastewater/sludge	Beer-to-Caproate	2592877521	26450676	anaerobic digester sludge	anaerobic digester sludge	anaerobic digester sludge	wastewater|sludge	WGS	Ithaca, New York	USA	illumina	Angenent	98.027
4.48078e+06	Wastewater/sludge	Beer-to-Caproate	2393318434	24412813	anaerobic digester sludge	anaerobic digester sludge	anaerobic digester sludge	wastewater|sludge	WGS	Ithaca, New York	USA	illumina	Angenent	98.035
4.48082e+06	Wastewater/sludge	Beer-to-Caproate	2691922076	27452520	anaerobic digester sludge	anaerobic digester sludge	anaerobic digester sludge	wastewater|sludge	WGS	Ithaca, New York	USA	illumina	Angenent	98.057
4.48086e+06	Wastewater/sludge	Beer-to-Caproate	2000047524	20403845	anaerobic digester sludge	anaerobic digester sludge	anaerobic digester sludge	wastewater|sludge	WGS	Ithaca, New York	USA	illumina	Angenent	98.023
4.48086e+06	Wastewater/sludge	Beer-to-Caproate	2383034964	24255570	anaerobic digester sludge	anaerobic digester sludge	anaerobic digester sludge	wastewater|sludge	WGS	Ithaca, New York	USA	illumina	Angenent	98.247
4.48086e+06	Wastewater/sludge	Beer-to-Caproate	2741965961	27922730	anaerobic digester sludge	anaerobic digester sludge	anaerobic digester sludge	wastewater|sludge	WGS	Ithaca, New York	USA	illumina	Angenent	98.198
4.48086e+06	Wastewater/sludge	Beer-to-Caproate	2649831957	27019804	anaerobic digester sludge	anaerobic digester sludge	anaerobic digester sludge	wastewater|sludge	WGS	Ithaca, New York	USA	illumina	Angenent	98.07
4.48087e+06	Wastewater/sludge	Beer-to-Caproate	2303732337	23457620	anaerobic digester sludge	anaerobic digester sludge	anaerobic digester sludge	wastewater|sludge	WGS	Ithaca, New York	USA	illumina	Angenent	98.208
4.48087e+06	Wastewater/sludge	Beer-to-Caproate	3135396047	31928594	anaerobic digester sludge	anaerobic digester sludge	anaerobic digester sludge	wastewater|sludge	WGS	Ithaca, New York	USA	illumina	Angenent	98.2
4.48152e+06	Animal-associated	TLR5KO_Metagenome	2382739581	23591481	Temperate grasslands	animal-associated habitat	feces	host-associated	WGS	Ithaca, NY	USA	illumina	Cornell	101
4.48153e+06	Animal-associated	TLR5KO_Metagenome	3883018932	38445732	Temperate grasslands	animal-associated habitat	feces	host-associated	WGS	Ithaca, NY	USA	illumina	Cornell	101
4.48153e+06	Animal-associated	TLR5KO_Metagenome	1499936052	14850852	Temperate grasslands	animal-associated habitat	feces	host-associated	WGS	Ithaca, NY	USA	illumina	Cornell	101
4.48153e+06	Animal-associated	TLR5KO_Metagenome	2983132162	29535962	Temperate grasslands	animal-associated habitat	feces	host-associated	WGS	Ithaca, NY	USA	illumina	Cornell	101
4.48156e+06	Animal-associated	TLR5KO_Metagenome	5076852870	50265870	Temperate grasslands	animal-associated habitat	feces	host-associated	WGS	Ithaca, NY	USA	illumina	Cornell	101
4.48156e+06	Animal-associated	TLR5KO_Metagenome	3422305614	33884214	Temperate grasslands	animal-associated habitat	feces	host-associated	WGS	Ithaca, NY	USA	illumina	Cornell	101
4.48157e+06	Animal-associated	TLR5KO_Metagenome	3132297547	31012847	Temperate grasslands	animal-associated habitat	feces	host-associated	WGS	Ithaca, NY	USA	illumina	Cornell	101
4.48158e+06	Animal-associated	TLR5KO_Metagenome	3676532512	36401312	Temperate grasslands	animal-associated habitat	feces	host-associated	WGS	Ithaca, NY	USA	illumina	Cornell	101
4.48196e+06	Sediment	Tongue_all_2011	1602332200	18578180	Small river biome	freshwater habitat	sediment	sediment	WGS	Southeastern Montana	USA	illumina	Gibbons	86.248
4.48196e+06	Sediment	Tongue_all_2011	1602332200	16029306	Small river biome	freshwater habitat	sediment	sediment	WGS	Southeastern Montana	USA	illumina	Gibbons	99.963
4.48196e+06	Sediment	Tongue_all_2011	6271860400	76576114	Small river biome	freshwater habitat	sediment	sediment	WGS	Southeastern Montana	USA	illumina	Gibbons	81.904
4.48196e+06	Sediment	Tongue_all_2011	6271860400	62718604	Small river biome	freshwater habitat	sediment	sediment	WGS	Southeastern Montana	USA	illumina	Gibbons	100
4.48197e+06	Sediment	Tongue_all_2011	1514701600	17527917	Small river biome	freshwater habitat	sediment	sediment	WGS	Southeastern Montana	USA	illumina	Gibbons	86.417
4.48197e+06	Sediment	Tongue_all_2011	1514701600	15147016	Small river biome	freshwater habitat	sediment	sediment	WGS	Southeastern Montana	USA	illumina	Gibbons	100
4.48197e+06	Sediment	Tongue_all_2011	1339740400	15495729	Small river biome	freshwater habitat	sediment	sediment	WGS	Southeastern Montana	USA	illumina	Gibbons	86.459
4.48197e+06	Sediment	Tongue_all_2011	1339740400	13397404	Small river biome	freshwater habitat	sediment	sediment	WGS	Southeastern Montana	USA	illumina	Gibbons	100
4.48197e+06	Sediment	Tongue_all_2011	1550150200	17926474	Small river biome	freshwater habitat	sediment	sediment	WGS	Southeastern Montana	USA	illumina	Gibbons	86.473
4.48197e+06	Sediment	Tongue_all_2011	1550150200	15501502	Small river biome	freshwater habitat	sediment	sediment	WGS	Southeastern Montana	USA	illumina	Gibbons	100
4.48197e+06	Sediment	Tongue_all_2011	1283961300	14883229	Small river biome	freshwater habitat	sediment	sediment	WGS	Southeastern Montana	USA	illumina	Gibbons	86.269
4.48197e+06	Sediment	Tongue_all_2011	1283961300	12839613	Small river biome	freshwater habitat	sediment	sediment	WGS	Southeastern Montana	USA	illumina	Gibbons	100
4.48197e+06	Sediment	Tongue_all_2011	1479089600	14790896	Small river biome	freshwater habitat	sediment	sediment	WGS	Southeastern Montana	USA	illumina	Gibbons	100
4.48198e+06	Sediment	Tongue_all_2011	1764442000	20599611	Small river biome	freshwater habitat	sediment	sediment	WGS	Southeastern Montana	USA	illumina	Gibbons	85.654
4.48198e+06	Sediment	Tongue_all_2011	1764442000	17644421	Small river biome	freshwater habitat	sediment	sediment	WGS	Southeastern Montana	USA	illumina	Gibbons	100
4.48198e+06	Sediment	Tongue_all_2011	1770117200	20536306	Small river biome	freshwater habitat	sediment	sediment	WGS	Southeastern Montana	USA	illumina	Gibbons	86.195
4.48198e+06	Sediment	Tongue_all_2011	1770117200	17701172	Small river biome	freshwater habitat	sediment	sediment	WGS	Southeastern Montana	USA	illumina	Gibbons	100
4.48198e+06	Sediment	Tongue_all_2011	1984431100	23126803	Small river biome	freshwater habitat	sediment	sediment	WGS	Southeastern Montana	USA	illumina	Gibbons	85.807
4.48198e+06	Sediment	Tongue_all_2011	1984431100	19844802	Small river biome	freshwater habitat	sediment	sediment	WGS	Southeastern Montana	USA	illumina	Gibbons	99.998
4.48198e+06	Sediment	Tongue_all_2011	1959477300	22785327	Small river biome	freshwater habitat	sediment	sediment	WGS	Southeastern Montana	USA	illumina	Gibbons	85.997
4.48198e+06	Sediment	Tongue_all_2011	1959477300	19594773	Small river biome	freshwater habitat	sediment	sediment	WGS	Southeastern Montana	USA	illumina	Gibbons	100
4.48198e+06	Sediment	Tongue_all_2011	1969494100	22932095	Small river biome	freshwater habitat	sediment	sediment	WGS	Southeastern Montana	USA	illumina	Gibbons	85.884
4.48198e+06	Sediment	Tongue_all_2011	1969494100	19694941	Small river biome	freshwater habitat	sediment	sediment	WGS	Southeastern Montana	USA	illumina	Gibbons	100
4.48199e+06	Sediment	Tongue_all_2011	1899260000	22096540	Small river biome	freshwater habitat	sediment	sediment	WGS	Southeastern Montana	USA	illumina	Gibbons	85.953
4.48199e+06	Sediment	Tongue_all_2011	1899260000	18992600	Small river biome	freshwater habitat	sediment	sediment	WGS	Southeastern Montana	USA	illumina	Gibbons	100
4.48259e+06	Soil	Enriched soil metagenomes for Glycoside Hydrolases	3946125600	39461256	Tundra biome	tundra	soil	miscellaneous	WGS	Daring Lake, NWT	Canada	illumina	Verastegui	100
4.4826e+06	Soil	Enriched soil metagenomes for Glycoside Hydrolases	2135774600	21357746	terrestrial biome	canopy	soil	miscellaneous	WGS	Port Renfrew, Vancouver Island	Canada	illumina	Verastegui	100
4.4826e+06	Soil	Enriched soil metagenomes for Glycoside Hydrolases	4542042800	45420428	terrestrial biome	agricultural soil	soil	miscellaneous	WGS	Elora research station,Guelph,ON	Canada	illumina	Verastegui	100
4.48271e+06	Animal-associated	Woodrat_foregut_metagenome_creosote	5286307074	52339674	Deserts and xeric shrubland biome	organic feature	chyme	host-associated	WGS	Salt Lake City UT	USA	illumina	Kevin	101
4.48354e+06	Soil	Enriched soil metagenomes for Glycoside Hydrolases	2959594200	39461256	Tundra biome	tundra	soil	miscellaneous	WGS	Daring Lake, NWT	Canada	illumina	Verastegui	75
4.4838e+06	Animal-associated	Woodrat_foregut_metagenome_creosote	5257083936	52050336	Deserts and xeric shrubland biome	organic feature	chyme	host-associated	WGS	Salt Lake City UT	USA	illumina	Kevin	101
4.48382e+06	Soil	Enriched soil metagenomes for Glycoside Hydrolases	3406532100	45420428	terrestrial biome	agricultural soil	soil	miscellaneous	WGS	Elora research station,Guelph,ON	Canada	illumina	Verastegui	75
4.48382e+06	Soil	Enriched soil metagenomes for Glycoside Hydrolases	1601830950	21357746	terrestrial biome	canopy	soil	miscellaneous	WGS	Port Renfrew, Vancouver Island	Canada	illumina	Verastegui	75
4.48388e+06	Animal-associated	Woodrat_foregut_metagenome_creosote	5912474552	58539352	Deserts and xeric shrubland biome	organic feature	chyme	host-associated	WGS	Salt Lake City UT	USA	illumina	Kevin	101
4.48394e+06	Animal-associated	Woodrat_foregut_metagenome_creosote	5721234486	56645886	Deserts and xeric shrubland biome	organic feature	chyme	host-associated	WGS	Salt Lake City UT	USA	illumina	Kevin	101
4.48467e+06	Animal-associated	Woodrat_foregut_metagenome_creosote	5297799056	52453456	Deserts and xeric shrubland biome	organic feature	chyme	host-associated	WGS	Salt Lake City UT	USA	illumina	Kevin	101
4.48486e+06	Animal-associated	Woodrat_foregut_metagenome_creosote	5578747322	55235122	Deserts and xeric shrubland biome	organic feature	chyme	host-associated	WGS	Salt Lake City UT	USA	illumina	Kevin	101
4.48487e+06	Animal-associated	Woodrat_foregut_metagenome_creosote	4464330088	44201288	Deserts and xeric shrubland biome	organic feature	chyme	host-associated	WGS	Salt Lake City UT	USA	illumina	Kevin	101
4.48624e+06	Animal-associated	Woodrat_foregut_metagenome_creosote	4561264030	45161030	Deserts and xeric shrubland biome	organic feature	chyme	host-associated	WGS	Salt Lake City UT	USA	illumina	Kevin	101
4.48957e+06	Animal-associated	TLR5KO_Metagenome	5365072126	53119526	Temperate grasslands	animal-associated habitat	feces	host-associated	WGS	Ithaca, NY	USA	illumina	Cornell	101
4.48958e+06	Animal-associated	TLR5KO_Metagenome	3792801995	37552495	Temperate grasslands	animal-associated habitat	feces	host-associated	WGS	Ithaca, NY	USA	illumina	Cornell	101
4.49485e+06	Wastewater/sludge	Metagenomics data	1198217000	11982170	aquatic biome	wastewater treatment plant	activated sludge	wastewater|sludge	WGS	Zhecheng Henan province	China	illumina	Xu-xiang	100
4.49486e+06	Wastewater/sludge	Metagenomics data	1197339400	11973394	aquatic biome	wastewater treatment plant	activated sludge	wastewater|sludge	WGS	Zhecheng Henan province	China	illumina	Xu-xiang	100
4.49486e+06	Wastewater/sludge	Metagenomics data	1195929800	11959298	aquatic biome	wastewater treatment plant	activated sludge	wastewater|sludge	WGS	Xiangcheng Henan province	China	illumina	Xu-xiang	100
4.49489e+06	Wastewater/sludge	Metagenomics data	1199216000	11992160	aquatic biome	wastewater treatment plant	activated sludge	wastewater|sludge	WGS	Xiangcheng Henan province	China	illumina	Xu-xiang	100
4.49546e+06	Sediment	Peru_MarginI_metatranscriptome	9426358935	89774847	marine bathyal zone biome	continental slope	sulphate-reducing sediment	sediment	WGS	Peru_Margin	Peru	illumina	Orsi	105
4.49546e+06	Sediment	Peru_MarginI_metatranscriptome	9426358935	89774847	marine bathyal zone biome	continental slope	sulphate-reducing sediment	sediment	WGS	Peru_Margin	Peru	illumina	Orsi	105
4.49737e+06	Soil	Amazon Soil Metagenome 2_MENDES	1452524300	15521548	Tropical and subtropical moist broadleaf forest biome	agricultural soil	bulk soil	soil	WGS	Amazonia	Brazil	illumina	Mendes	93.581
4.49737e+06	Soil	Amazon Soil Metagenome 2_MENDES	1585023687	16901918	Tropical and subtropical moist broadleaf forest biome	agricultural soil	bulk soil	soil	WGS	Amazonia	Brazil	illumina	Mendes	93.778
4.49737e+06	Soil	Amazon Soil Metagenome 2_MENDES	1641076813	17445400	Tropical and subtropical moist broadleaf forest biome	pasture soil	bulk soil	soil	WGS	Amazonia	Brazil	illumina	Mendes	94.069
4.49737e+06	Soil	Amazon Soil Metagenome 2_MENDES	1958519064	20851107	Tropical and subtropical moist broadleaf forest biome	pasture soil	bulk soil	soil	WGS	Amazonia	Brazil	illumina	Mendes	93.929
4.49737e+06	Soil	Amazon Soil Metagenome 2_MENDES	1440853866	15240438	Tropical and subtropical moist broadleaf forest biome	pasture soil	bulk soil	soil	WGS	Amazonia	Brazil	illumina	Mendes	94.541
4.49738e+06	Soil	Amazon Soil Metagenome 2_MENDES	1938015010	20635352	Tropical and subtropical moist broadleaf forest biome	pasture soil	bulk soil	soil	WGS	Amazonia	Brazil	illumina	Mendes	93.917
4.49738e+06	Soil	Amazon Soil Metagenome 2_MENDES	1420896267	15155481	Tropical and subtropical moist broadleaf forest biome	pasture soil	bulk soil	soil	WGS	Amazonia	Brazil	illumina	Mendes	93.755
4.49738e+06	Soil	Amazon Soil Metagenome 2_MENDES	1994863535	21256135	Tropical and subtropical moist broadleaf forest biome	pasture soil	bulk soil	soil	WGS	Amazonia	Brazil	illumina	Mendes	93.849
4.49738e+06	Soil	Amazon Soil Metagenome 2_MENDES	1305482377	13926576	Tropical and subtropical moist broadleaf forest biome	pasture soil	bulk soil	soil	WGS	Amazonia	Brazil	illumina	Mendes	93.74
4.49738e+06	Soil	Amazon Soil Metagenome 2_MENDES	2281777227	24375188	Tropical and subtropical moist broadleaf forest biome	forest soil	bulk soil	soil	WGS	Amazonia	Brazil	illumina	Mendes	93.611
4.49738e+06	Soil	Amazon Soil Metagenome 2_MENDES	1529424461	16303010	Tropical and subtropical moist broadleaf forest biome	forest soil	bulk soil	soil	WGS	Amazonia	Brazil	illumina	Mendes	93.812
4.49738e+06	Soil	Amazon Soil Metagenome 2_MENDES	1842131597	19634073	Tropical and subtropical moist broadleaf forest biome	forest soil	bulk soil	soil	WGS	Amazonia	Brazil	illumina	Mendes	93.823
4.49738e+06	Soil	Amazon Soil Metagenome 2_MENDES	1623856791	17298270	Tropical and subtropical moist broadleaf forest biome	forest soil	bulk soil	soil	WGS	Amazonia	Brazil	illumina	Mendes	93.874
4.49738e+06	Soil	Amazon Soil Metagenome 2_MENDES	1592168131	16954685	Tropical and subtropical moist broadleaf forest biome	forest soil	bulk soil	soil	WGS	Amazonia	Brazil	illumina	Mendes	93.907
4.49738e+06	Soil	Amazon Soil Metagenome 2_MENDES	1603768269	17133206	Tropical and subtropical moist broadleaf forest biome	forest soil	bulk soil	soil	WGS	Amazonia	Brazil	illumina	Mendes	93.606
4.49739e+06	Soil	Amazon Soil Metagenome 2_MENDES	1833433977	19529714	Tropical and subtropical moist broadleaf forest biome	forest soil	bulk soil	soil	WGS	Amazonia	Brazil	illumina	Mendes	93.879
4.49739e+06	Soil	Amazon Soil Metagenome 2_MENDES	1439335287	15342158	Tropical and subtropical moist broadleaf forest biome	forest soil	bulk soil	soil	WGS	Amazonia	Brazil	illumina	Mendes	93.816
4.49739e+06	Soil	Amazon Soil Metagenome 2_MENDES	1762026012	18901443	Tropical and subtropical moist broadleaf forest biome	agricultural soil	bulk soil	soil	WGS	Amazonia	Brazil	illumina	Mendes	93.222
4.49739e+06	Soil	Amazon Soil Metagenome 2_MENDES	1338341598	14368635	Tropical and subtropical moist broadleaf forest biome	agricultural soil	bulk soil	soil	WGS	Amazonia	Brazil	illumina	Mendes	93.143
4.49739e+06	Soil	Amazon Soil Metagenome 2_MENDES	1535671061	16373863	Tropical and subtropical moist broadleaf forest biome	forest soil	bulk soil	soil	WGS	Amazonia	Brazil	illumina	Mendes	93.788
4.49739e+06	Soil	Amazon Soil Metagenome 2_MENDES	1917707251	20423704	Tropical and subtropical moist broadleaf forest biome	forest soil	bulk soil	soil	WGS	Amazonia	Brazil	illumina	Mendes	93.896
4.49739e+06	Soil	Amazon Soil Metagenome 2_MENDES	2339288507	25021054	Tropical and subtropical moist broadleaf forest biome	agricultural soil	bulk soil	soil	WGS	Amazonia	Brazil	illumina	Mendes	93.493
4.49739e+06	Soil	Amazon Soil Metagenome 2_MENDES	1253546383	13402895	Tropical and subtropical moist broadleaf forest biome	agricultural soil	bulk soil	soil	WGS	Amazonia	Brazil	illumina	Mendes	93.528
4.49739e+06	Soil	Amazon Soil Metagenome 2_MENDES	1841976159	19818763	Tropical and subtropical moist broadleaf forest biome	agricultural soil	bulk soil	soil	WGS	Amazonia	Brazil	illumina	Mendes	92.941
4.49739e+06	Soil	Amazon Soil Metagenome 2_MENDES	1494681282	15951446	Tropical and subtropical moist broadleaf forest biome	agricultural soil	bulk soil	soil	WGS	Amazonia	Brazil	illumina	Mendes	93.702
4.4974e+06	Soil	Amazon Soil Metagenome 2_MENDES	1442975076	15428263	Tropical and subtropical moist broadleaf forest biome	agricultural soil	bulk soil	soil	WGS	Amazonia	Brazil	illumina	Mendes	93.528
4.4974e+06	Soil	Amazon Soil Metagenome 2_MENDES	2759962619	29499368	Tropical and subtropical moist broadleaf forest biome	agricultural soil	bulk soil	soil	WGS	Amazonia	Brazil	illumina	Mendes	93.56
4.4974e+06	Soil	Amazon Soil Metagenome 2_MENDES	1717616735	18337617	Tropical and subtropical moist broadleaf forest biome	forest soil	bulk soil	soil	WGS	Amazonia	Brazil	illumina	Mendes	93.666
4.4974e+06	Soil	Amazon Soil Metagenome 2_MENDES	1368742061	14554642	Tropical and subtropical moist broadleaf forest biome	forest soil	bulk soil	soil	WGS	Amazonia	Brazil	illumina	Mendes	94.042
4.4974e+06	Soil	Amazon Soil Metagenome 2_MENDES	2091680663	22245990	Tropical and subtropical moist broadleaf forest biome	forest soil	bulk soil	soil	WGS	Amazonia	Brazil	illumina	Mendes	94.025
4.4974e+06	Soil	Amazon Soil Metagenome 2_MENDES	1652011068	17618750	Tropical and subtropical moist broadleaf forest biome	forest soil	bulk soil	soil	WGS	Amazonia	Brazil	illumina	Mendes	93.764
4.4974e+06	Soil	Amazon Soil Metagenome 2_MENDES	1232841286	13127073	Tropical and subtropical moist broadleaf forest biome	forest soil	bulk soil	soil	WGS	Amazonia	Brazil	illumina	Mendes	93.916
4.4974e+06	Soil	Amazon Soil Metagenome 2_MENDES	1567594935	16687613	Tropical and subtropical moist broadleaf forest biome	forest soil	bulk soil	soil	WGS	Amazonia	Brazil	illumina	Mendes	93.938
4.4974e+06	Soil	Amazon Soil Metagenome 2_MENDES	980702897	10477278	Tropical and subtropical moist broadleaf forest biome	bulk soil	bulk soil	soil	WGS	Amazonia	Brazil	illumina	Mendes	93.603
4.4974e+06	Soil	Amazon Soil Metagenome 2_MENDES	1661893955	17817773	Tropical and subtropical moist broadleaf forest biome	bulk soil	bulk soil	soil	WGS	Amazonia	Brazil	illumina	Mendes	93.272
4.49741e+06	Soil	Amazon Soil Metagenome 2_MENDES	1349881717	14427611	Tropical and subtropical moist broadleaf forest biome	bulk soil	bulk soil	soil	WGS	Amazonia	Brazil	illumina	Mendes	93.562
4.49741e+06	Soil	Amazon Soil Metagenome 2_MENDES	1835174499	19593526	Tropical and subtropical moist broadleaf forest biome	bulk soil	bulk soil	soil	WGS	Amazonia	Brazil	illumina	Mendes	93.662
4.49741e+06	Soil	Amazon Soil Metagenome 2_MENDES	1691682287	18119871	Tropical and subtropical moist broadleaf forest biome	agricultural soil	bulk soil	soil	WGS	Amazonia	Brazil	illumina	Mendes	93.361
4.49741e+06	Soil	Amazon Soil Metagenome 2_MENDES	2985513423	31966967	Tropical and subtropical moist broadleaf forest biome	agricultural soil	bulk soil	soil	WGS	Amazonia	Brazil	illumina	Mendes	93.394
4.49741e+06	Soil	Amazon Soil Metagenome 2_MENDES	1449085730	15455238	Tropical and subtropical moist broadleaf forest biome	agricultural soil	bulk soil	soil	WGS	Amazonia	Brazil	illumina	Mendes	93.76
4.49741e+06	Soil	Amazon Soil Metagenome 2_MENDES	2340921723	25017093	Tropical and subtropical moist broadleaf forest biome	agricultural soil	bulk soil	soil	WGS	Amazonia	Brazil	illumina	Mendes	93.573
4.49741e+06	Soil	Amazon Soil Metagenome 2_MENDES	1297860799	13908400	Tropical and subtropical moist broadleaf forest biome	agricultural soil	bulk soil	soil	WGS	Amazonia	Brazil	illumina	Mendes	93.315
4.49741e+06	Soil	Amazon Soil Metagenome 2_MENDES	2224899417	23867305	Tropical and subtropical moist broadleaf forest biome	agricultural soil	bulk soil	soil	WGS	Amazonia	Brazil	illumina	Mendes	93.22
4.50194e+06	Water	LKC_Metagenome	13049547642	129203442	Small River biome	Subterrestrial Habitat	Water	water	WGS	Wyoming	USA	illumina	Campbell	101
4.50254e+06	Soil	ISA-SMC-2011	6733397700	67333977	Prairie Division (250)	field	arable soil	plant-associated	WGS	Auburn, IL	USA	illumina	Hartman	100
4.50254e+06	Soil	ISA-SMC-2011	11312148300	113121483	Prairie Division (250)	field	arable soil	plant-associated	WGS	Auburn, IL	USA	illumina	Hartman	100
4.50254e+06	Soil	ISA-SMC-2011	7857300600	78573006	Prairie Division (250)	field	arable soil	plant-associated	WGS	Auburn, IL	USA	illumina	Hartman	100
4.50254e+06	Soil	ISA-SMC-2011	13345395200	133453952	Prairie Division (250)	field	arable soil	plant-associated	WGS	Auburn, IL	USA	illumina	Hartman	100
4.50254e+06	Soil	ISA-SMC-2011	8175656500	81756565	Prairie Division (250)	field	arable soil	plant-associated	WGS	Auburn, IL	USA	illumina	Hartman	100
4.50292e+06	Soil	ISA-SMC-2011b	6208794000	62087940	Prairie Division (250)	field	arable soil	plant-associated	WGS	Coulterville, IL	USA	illumina	Hartman	100
4.50292e+06	Soil	ISA-SMC-2011b	9486724800	94867248	Prairie Division (250)	field	arable soil	plant-associated	WGS	Auburn, IL	USA	illumina	Hartman	100
4.50293e+06	Soil	ISA-SMC-2011b	8934148200	89341482	Prairie Division (250)	field	arable soil	plant-associated	WGS	Mansfield, IL	USA	illumina	Hartman	100
4.50293e+06	Soil	ISA-SMC-2011b	9757607000	97576070	Prairie Division (250)	field	arable soil	plant-associated	WGS	Mansfield, IL	USA	illumina	Hartman	100
4.50293e+06	Soil	ISA-SMC-2011b	11110850800	111108508	Prairie Division (250)	field	arable soil	plant-associated	WGS	Urbana, IL	USA	illumina	Hartman	100
4.50293e+06	Soil	ISA-SMC-2011b	8122153300	81221533	Prairie Division (250)	field	arable soil	plant-associated	WGS	Urbana, IL	USA	illumina	Hartman	100
4.50293e+06	Soil	ISA-SMC-2011b	9012045900	90120459	Prairie Division (250)	field	arable soil	plant-associated	WGS	Coulterville, IL	USA	illumina	Hartman	100
4.50293e+06	Soil	ISA-SMC-2011b	12440446700	124404467	Prairie Division (250)	field	arable soil	plant-associated	WGS	Wrights IL	USA	illumina	Hartman	100
4.50293e+06	Soil	ISA-SMC-2011b	9384932000	93849320	Prairie Division (250)	field	arable soil	plant-associated	WGS	Wrights IL	USA	illumina	Hartman	100
4.50293e+06	Soil	ISA-SMC-2011b	10633324800	106333248	Prairie Division (250)	field	arable soil	plant-associated	WGS	Wrights IL	USA	illumina	Hartman	100
4.50293e+06	Soil	ISA-SMC-2011b	6744249700	67442497	Prairie Division (250)	field	arable soil	plant-associated	WGS	Wrights IL	USA	illumina	Hartman	100
4.50293e+06	Soil	ISA-SMC-2011b	6394801600	63948016	Prairie Division (250)	field	arable soil	plant-associated	WGS	Auburn, IL	USA	illumina	Hartman	100
4.50294e+06	Soil	ISA-SMC-2011b	10060714700	100607147	Prairie Division (250)	field	arable soil	plant-associated	WGS	Auburn, IL	USA	illumina	Hartman	100
4.50338e+06	Sediment	Peru_MarginI_metatranscriptome	9426358935	89774847	marine bathyal zone biome	continental slope	sulphate-reducing sediment	sediment	WGS	Peru_Margin	Peru	illumina	Orsi	105
4.50338e+06	Sediment	Peru_MarginI_metatranscriptome	9426358935	89774847	marine bathyal zone biome	continental slope	sulphate-reducing sediment	sediment	WGS	Peru_Margin	Peru	illumina	Orsi	105
4.50644e+06	Animal-associated	douc illumina	5648771364	74325939	terrestrial biome	mammalia-associated habitat	feces	host-associated	WGS	Singapore Zoological Gardens	Singapore	illumina	Meier	76
4.50644e+06	Animal-associated	douc illumina	5648771364	74325939	terrestrial biome	mammalia-associated habitat	feces	host-associated	WGS	Singapore Zoological Gardens	Singapore	illumina	Meier	76
4.50805e+06	Sediment	MG-Core_Metat_Merged	5867000434	55545089	marine biome	bay	marine sediment	sediment	WGS	Gulf of Mexico	USA	illumina	Yergeau	105.626
4.50894e+06	Soil	EarlhamMetagenomes2012	7224355614	43289227	Temperate broadleaf and mixed forest biome	farm	agricultural soil	soil	WGS	Midwest (Richmond, Indiana)	USA	illumina	Smith	166.886
4.50894e+06	Soil	EarlhamMetagenomes2012	2989395459	16923988	Temperate broadleaf and mixed forest biome	farm	agricultural soil	soil	WGS	Midwest (Richmond, Indiana)	USA	illumina	Smith	176.637
4.50894e+06	Soil	EarlhamMetagenomes2012	3081990561	17442824	Temperate broadleaf and mixed forest biome	farm	agricultural soil	soil	WGS	Midwest (Richmond, Indiana)	USA	illumina	Smith	176.691
4.50894e+06	Soil	EarlhamMetagenomes2012	1997174632	11066959	Temperate broadleaf and mixed forest biome	canopy	leafy wood soil	soil	WGS	Midwest (Richmond, Indiana)	USA	illumina	Smith	180.463
4.50894e+06	Soil	EarlhamMetagenomes2012	3888355597	21866546	Temperate broadleaf and mixed forest biome	canopy	leafy wood soil	soil	WGS	Midwest (Richmond, Indiana)	USA	illumina	Smith	177.822
4.51016e+06	Sediment	BP_Sediments	27762516198	274876398	marine benthic biome	ocean	marine sediment	sediment	WGS	Gulf of Mexico	USA	illumina	Mason	101
4.51016e+06	Sediment	BP_Sediments	14544615494	144006094	marine benthic biome	ocean	marine sediment	sediment	WGS	Gulf of Mexico	USA	illumina	Mason	101
4.51016e+06	Sediment	BP_Sediments	18850838768	186641968	marine benthic biome	ocean	marine sediment	sediment	WGS	Gulf of Mexico	USA	illumina	Mason	101
4.51017e+06	Sediment	BP_Sediments	16753934944	165880544	marine benthic biome	ocean	marine sediment	sediment	WGS	Gulf of Mexico	USA	illumina	Mason	101
4.51017e+06	Sediment	BP_Sediments	20590651234	203867834	marine benthic biome	ocean	marine sediment	sediment	WGS	Gulf of Mexico	USA	illumina	Mason	101
4.51017e+06	Sediment	BP_Sediments	15429931600	152771600	marine benthic biome	ocean	marine sediment	sediment	WGS	Gulf of Mexico	USA	illumina	Mason	101
4.51017e+06	Sediment	BP_Sediments	26836916848	265712048	marine benthic biome	ocean	marine sediment	sediment	WGS	Gulf of Mexico	USA	illumina	Mason	101
4.51017e+06	Sediment	BP_Sediments	18327928034	181464634	marine benthic biome	ocean	marine sediment	sediment	WGS	Gulf of Mexico	USA	illumina	Mason	101
4.51017e+06	Sediment	BP_Sediments	28746267106	284616506	marine benthic biome	ocean	marine sediment	sediment	WGS	Gulf of Mexico	USA	illumina	Mason	101
4.51017e+06	Sediment	BP_Sediments	34766550876	344223276	marine benthic biome	ocean	marine sediment	sediment	WGS	Gulf of Mexico	USA	illumina	Mason	101
4.51017e+06	Sediment	BP_Sediments	35839648404	354848004	marine benthic biome	ocean	marine sediment	sediment	WGS	Gulf of Mexico	USA	illumina	Mason	101
4.51017e+06	Sediment	BP_Sediments	37220314566	368517966	marine benthic biome	ocean	marine sediment	sediment	WGS	Gulf of Mexico	USA	illumina	Mason	101
4.51017e+06	Sediment	BP_Sediments	29364346302	290736102	marine benthic biome	ocean	marine sediment	sediment	WGS	Gulf of Mexico	USA	illumina	Mason	101
4.51018e+06	Sediment	BP_Sediments	29777768188	294829388	marine benthic biome	ocean	marine sediment	sediment	WGS	Gulf of Mexico	USA	illumina	Mason	101
4.51022e+06	soil	4.51022e+06	56396775865	419709973	Mangrove Biome	Wetland	Peat soil	Peat soil	WGS	Batu Maung, Pulau Pinang	Malaysia	illumina	Foong	134.371
4.51105e+06	soil	Loma_Ridge_grassland	1387394900	13873949	Montane grasslands and shrubland biome	meadow	soil	soil	WGS	Loma_Ridge	USA	illumina	Allison	100
4.51105e+06	soil	Loma_Ridge_grassland	2539219200	25392192	Montane grasslands and shrubland biome	meadow	soil	soil	WGS	Loma_Ridge	USA	illumina	Allison	100
4.51105e+06	Soil	Loma_Ridge_grassland	3166197000	31661970	Montane grasslands and shrubland biome	meadow	soil	soil	WGS	Loma_Ridge	USA	illumina	Allison	100
4.51105e+06	Soil	Loma_Ridge_grassland	1674720400	16747204	Montane grasslands and shrubland biome	meadow	soil	soil	WGS	Loma_Ridge	USA	illumina	Allison	100
4.51105e+06	Soil	Loma_Ridge_grassland	3996049000	39960490	Montane grasslands and shrubland biome	meadow	soil	soil	WGS	Loma_Ridge	USA	illumina	Allison	100
4.51106e+06	Soil	Loma_Ridge_grassland	1553543900	15535439	Montane grasslands and shrubland biome	meadow	soil	soil	WGS	Loma_Ridge	USA	illumina	Allison	100
4.51106e+06	Soil	Loma_Ridge_grassland	11650135800	116501358	Montane grasslands and shrubland biome	meadow	soil	soil	WGS	Loma_Ridge	USA	illumina	Allison	100
4.51106e+06	Soil	Loma_Ridge_grassland	5909734300	59097343	Montane grasslands and shrubland biome	meadow	soil	soil	WGS	Loma_Ridge	USA	illumina	Allison	100
4.51106e+06	Soil	Loma_Ridge_grassland	2077426800	20774268	Montane grasslands and shrubland biome	meadow	soil	soil	WGS	Loma_Ridge	USA	illumina	Allison	100
4.51107e+06	Soil	Loma_Ridge_grassland	2708903000	27089030	Montane grasslands and shrubland biome	meadow	soil	soil	WGS	Loma_Ridge	USA	illumina	Allison	100
4.51111e+06	Soil	Loma_Ridge_grassland	1497023200	14970232	Montane grasslands and shrubland biome	meadow	soil	soil	WGS	Loma_Ridge	USA	illumina	Allison	100
4.51111e+06	Soil	Loma_Ridge_grassland	1664995000	16649950	Montane grasslands and shrubland biome	meadow	soil	soil	WGS	Loma_Ridge	USA	illumina	Allison	100
4.51111e+06	Soil	Loma_Ridge_grassland	1902421800	19024218	Montane grasslands and shrubland biome	meadow	soil	soil	WGS	Loma_Ridge	USA	illumina	Allison	100
4.51111e+06	Soil	Loma_Ridge_grassland	2502783600	25027836	Montane grasslands and shrubland biome	meadow	soil	soil	WGS	Loma_Ridge	USA	illumina	Allison	100
4.51112e+06	Soil	Loma_Ridge_grassland	7009796000	70097960	Montane grasslands and shrubland biome	meadow	soil	soil	WGS	Loma_Ridge	USA	illumina	Allison	100
4.51113e+06	Soil	Loma_Ridge_grassland	1450318400	14503184	Montane grasslands and shrubland biome	meadow	soil	soil	WGS	Loma_Ridge	USA	illumina	Allison	100
4.51114e+06	Soil	Loma_Ridge_grassland	5943222300	59432223	Montane grasslands and shrubland biome	meadow	soil	soil	WGS	Loma_Ridge	USA	illumina	Allison	100
4.51114e+06	Soil	Loma_Ridge_grassland	1506343900	15063439	Montane grasslands and shrubland biome	meadow	soil	soil	WGS	Loma_Ridge	USA	illumina	Allison	100
4.51114e+06	Soil	Loma_Ridge_grassland	1431597800	14315978	Montane grasslands and shrubland biome	meadow	soil	soil	WGS	Loma_Ridge	USA	illumina	Allison	100
4.51114e+06	Soil	Loma_Ridge_grassland	1499993700	14999937	Montane grasslands and shrubland biome	meadow	soil	soil	WGS	Loma_Ridge	USA	illumina	Allison	100
4.51114e+06	Soil	Loma_Ridge_grassland	1935884900	19358849	Montane grasslands and shrubland biome	meadow	soil	soil	WGS	Loma_Ridge	USA	illumina	Allison	100
4.51114e+06	Soil	Loma_Ridge_grassland	3113109700	31131097	Montane grasslands and shrubland biome	meadow	soil	soil	WGS	Loma_Ridge	USA	illumina	Allison	100
4.51114e+06	Soil	Loma_Ridge_grassland	1489381700	14893817	Montane grasslands and shrubland biome	meadow	soil	soil	WGS	Loma_Ridge	USA	illumina	Allison	100
4.51114e+06	Soil	Loma_Ridge_grassland	3234252400	32342524	Montane grasslands and shrubland biome	meadow	soil	soil	WGS	Loma_Ridge	USA	illumina	Allison	100
4.51114e+06	Soil	Loma_Ridge_grassland	1257640600	12576406	Montane grasslands and shrubland biome	meadow	soil	soil	WGS	Loma_Ridge	USA	illumina	Allison	100
4.51115e+06	Soil	Loma_Ridge_grassland	2036321100	20363211	Montane grasslands and shrubland biome	meadow	soil	soil	WGS	Loma_Ridge	USA	illumina	Allison	100
4.51115e+06	Soil	Loma_Ridge_grassland	2538008400	25380084	Montane grasslands and shrubland biome	meadow	soil	soil	WGS	Loma_Ridge	USA	illumina	Allison	100
4.51115e+06	Soil	Loma_Ridge_grassland	2806300700	28063007	Montane grasslands and shrubland biome	meadow	soil	soil	WGS	Loma_Ridge	USA	illumina	Allison	100
4.51115e+06	Soil	Loma_Ridge_grassland	1611189500	16111895	Montane grasslands and shrubland biome	meadow	soil	soil	WGS	Loma_Ridge	USA	illumina	Allison	100
4.51115e+06	Soil	Loma_Ridge_grassland	1615447300	16154473	Montane grasslands and shrubland biome	meadow	soil	soil	WGS	Loma_Ridge	USA	illumina	Allison	100
4.51115e+06	Soil	Loma_Ridge_grassland	1366073400	13660734	Montane grasslands and shrubland biome	meadow	soil	soil	WGS	Loma_Ridge	USA	illumina	Allison	100
4.51115e+06	Soil	Loma_Ridge_grassland	1096119400	10961194	Montane grasslands and shrubland biome	meadow	soil	soil	WGS	Loma_Ridge	USA	illumina	Allison	100
4.51115e+06	Soil	Loma_Ridge_grassland	1622098200	16220982	Montane grasslands and shrubland biome	meadow	soil	soil	WGS	Loma_Ridge	USA	illumina	Allison	100
4.51115e+06	Soil	Loma_Ridge_grassland	1769876400	17698764	Montane grasslands and shrubland biome	meadow	soil	soil	WGS	Loma_Ridge	USA	illumina	Allison	100
4.51118e+06	Soil	Loma_Ridge_grassland	1576127300	15761273	Montane grasslands and shrubland biome	meadow	soil	soil	WGS	Loma_Ridge	USA	illumina	Allison	100
4.51118e+06	Soil	Loma_Ridge_grassland	2019445800	20194458	Montane grasslands and shrubland biome	meadow	soil	soil	WGS	Loma_Ridge	USA	illumina	Allison	100
4.51118e+06	Soil	Loma_Ridge_grassland	1778645500	17786455	Montane grasslands and shrubland biome	meadow	soil	soil	WGS	Loma_Ridge	USA	illumina	Allison	100
4.51118e+06	Soil	Loma_Ridge_grassland	2942133900	29421339	Montane grasslands and shrubland biome	meadow	soil	soil	WGS	Loma_Ridge	USA	illumina	Allison	100
4.51118e+06	Soil	Loma_Ridge_grassland	2586093300	25860933	Montane grasslands and shrubland biome	meadow	soil	soil	WGS	Loma_Ridge	USA	illumina	Allison	100
4.51118e+06	Soil	Loma_Ridge_grassland	3087396600	30873966	Montane grasslands and shrubland biome	meadow	soil	soil	WGS	Loma_Ridge	USA	illumina	Allison	100
4.51119e+06	Soil	Loma_Ridge_grassland	1970712000	19707120	Montane grasslands and shrubland biome	meadow	soil	soil	WGS	Loma_Ridge	USA	illumina	Allison	100
4.51119e+06	Soil	Loma_Ridge_grassland	1984303600	19843036	Montane grasslands and shrubland biome	meadow	soil	soil	WGS	Loma_Ridge	USA	illumina	Allison	100
4.51119e+06	Soil	Loma_Ridge_grassland	1360075500	13600755	Montane grasslands and shrubland biome	meadow	soil	soil	WGS	Loma_Ridge	USA	illumina	Allison	100
4.51119e+06	Soil	Loma_Ridge_grassland	1172960000	11729600	Montane grasslands and shrubland biome	meadow	soil	soil	WGS	Loma_Ridge	USA	illumina	Allison	100
4.51119e+06	Soil	Loma_Ridge_grassland	1978631100	19786311	Montane grasslands and shrubland biome	meadow	soil	soil	WGS	Loma_Ridge	USA	illumina	Allison	100
4.51119e+06	Soil	Loma_Ridge_grassland	1500188900	15001889	Montane grasslands and shrubland biome	meadow	soil	soil	WGS	Loma_Ridge	USA	illumina	Allison	100
4.51119e+06	Soil	Loma_Ridge_grassland	1331517000	13315170	Montane grasslands and shrubland biome	meadow	soil	soil	WGS	Loma_Ridge	USA	illumina	Allison	100
4.51119e+06	Soil	Loma_Ridge_grassland	2543869700	25438697	Montane grasslands and shrubland biome	meadow	soil	soil	WGS	Loma_Ridge	USA	illumina	Allison	100
4.51119e+06	Soil	Loma_Ridge_grassland	3699498800	36994988	Montane grasslands and shrubland biome	meadow	soil	soil	WGS	Loma_Ridge	USA	illumina	Allison	100
4.5112e+06	Wastewater/sludge	HKULG209_1	1783788893	10702042	aquatic biome	wastewater treatment plant	waste water	wastewater|sludge	WGS	Shanghai chemical industry	China	illumina	Zhang	166.677
4.5112e+06	Wastewater/sludge	HKULG209_1	1833720110	10643265	aquatic biome	wastewater treatment plant	waste water	wastewater|sludge	WGS	Shanghai chemical industry	China	illumina	Zhang	172.289
4.5112e+06	Wastewater/sludge	HKULG209_1	1790290945	10443437	aquatic biome	wastewater treatment plant	waste water	wastewater|sludge	WGS	Shanghai chemical industry	China	illumina	Zhang	171.427
4.5112e+06	Wastewater/sludge	HKULG209_1	1761253320	10737272	aquatic biome	wastewater treatment plant	waste water	wastewater|sludge	WGS	Shanghai chemical industry	China	illumina	Zhang	164.032
4.51372e+06	Sediment	0-9 mm Thrombolite metagenome	3994925518	39553718	marine benthic biome	microbial mat	microbial mat material	microbial mat|biofilm	WGS	Highborne Cay	Bahamas	illumina	Foster	101
4.51372e+06	Sediment	0-9 mm Thrombolite metagenome	4045170089	40051189	marine benthic biome	microbial mat	microbial mat material	microbial mat|biofilm	WGS	Highborne Cay	Bahamas	illumina	Foster	101
4.51372e+06	Sediment	0-9 mm Thrombolite metagenome	3984275371	39448271	marine benthic biome	microbial mat	microbial mat material	microbial mat|biofilm	WGS	Highborne Cay	Bahamas	illumina	Foster	101
4.51493e+06	Animal-associated	douc illumina	5101707556	67127731	terrestrial biome	mammalia-associated habitat	feces	host-associated	WGS	Singapore Zoological Gardens	Singapore	illumina	Meier	76
4.51493e+06	Animal-associated	douc illumina	5101707556	67127731	terrestrial biome	mammalia-associated habitat	feces	host-associated	WGS	Singapore Zoological Gardens	Singapore	illumina	Meier	76
4.51636e+06	Sediment	Project for: pink berry consortia metagenome - Illumina data	pink berry consortia - Illumina MiSeq - ncbi SRA SRX332175	5868213415	20189814	marine salt marsh biome	biofilm	biofilm material	WGS	Wood Neck Beach, Falmouth	USA	illumina	Wilbanks	290.652
4.51637e+06	Beijing-smog	Beijingï¿½s PM2.5 and PM10 Pollutants	1900202220	21113358	air	air	air	air	WGS	Beijing	China	illumina	Zhu	90
4.5164e+06	Beijing-smog	Beijingï¿½s PM2.5 and PM10 Pollutants	7141614750	79351275	air	air	air	air	WGS	Beijing	China	illumina	Zhu	90
4.5164e+06	Beijing-smog	Beijingï¿½s PM2.5 and PM10 Pollutants	7729020450	85878005	air	air	air	air	WGS	Beijing	China	illumina	Zhu	90
4.51646e+06	Beijing-smog	Beijingï¿½s PM2.5 and PM10 Pollutants	6425422200	71393580	air	air	air	air	WGS	Beijing	China	illumina	Zhu	90
4.51646e+06	Beijing-smog	Beijingï¿½s PM2.5 and PM10 Pollutants	7691634270	85462603	air	air	air	air	WGS	Beijing	China	illumina	Zhu	90
4.51659e+06	Beijing-smog	Beijingï¿½s PM2.5 and PM10 Pollutants	5580862110	62009579	air	air	air	air	WGS	Beijing	China	illumina	Zhu	90
4.51664e+06	Beijing-smog	Beijingï¿½s PM2.5 and PM10 Pollutants	8071067610	89678529	air	air	air	air	WGS	Beijing	China	illumina	Zhu	90
4.51665e+06	Beijing-smog	Beijingï¿½s PM2.5 and PM10 Pollutants	7038824760	78209164	air	air	air	air	WGS	Beijing	China	illumina	Zhu	90
4.5168e+06	Beijing-smog	Beijingï¿½s PM2.5 and PM10 Pollutants	7084899810	78721109	air	air	air	air	WGS	Beijing	China	illumina	Zhu	90
4.5168e+06	Beijing-smog	Beijingï¿½s PM2.5 and PM10 Pollutants	6939412740	77104586	air	air	air	air	WGS	Beijing	China	illumina	Zhu	90
4.51691e+06	Beijing-smog	Beijingï¿½s PM2.5 and PM10 Pollutants	6541498530	72683317	air	air	air	air	WGS	Beijing	China	illumina	Zhu	90
4.51691e+06	Beijing-smog	Beijingï¿½s PM2.5 and PM10 Pollutants	9174773700	101941930	air	air	air	air	WGS	Beijing	China	illumina	Zhu	90
4.51695e+06	Beijing-smog	Beijingï¿½s PM2.5 and PM10 Pollutants	6395399640	71059996	air	air	air	air	WGS	Beijing	China	illumina	Zhu	90
4.51706e+06	Beijing-smog	Beijingï¿½s PM2.5 and PM10 Pollutants	7839769410	87108549	air	air	air	air	WGS	Beijing	China	illumina	Zhu	90
4.51771e+06	Animal-associated	Mice Frailty	1143760000	11437600	terrestrial biome	mammalia-associated habitat	feces	host-associated	WGS	Halifax,NS	Canada	illumina	Beiko	100
4.51771e+06	Animal-associated	Mice Frailty	1143760000	11437600	terrestrial biome	mammalia-associated habitat	feces	host-associated	WGS	Halifax,NS	Canada	illumina	Beiko	100
4.51771e+06	Animal-associated	Mice Frailty	1368295400	13682954	terrestrial biome	mammalia-associated habitat	feces	host-associated	WGS	Halifax,NS	Canada	illumina	Beiko	100
4.51771e+06	Animal-associated	Mice Frailty	1368295400	13682954	terrestrial biome	mammalia-associated habitat	feces	host-associated	WGS	Halifax,NS	Canada	illumina	Beiko	100
4.51771e+06	Animal-associated	Mice Frailty	1224021100	12240211	terrestrial biome	mammalia-associated habitat	feces	host-associated	WGS	Halifax,NS	Canada	illumina	Beiko	100
4.51772e+06	Animal-associated	Mice Frailty	1224021100	12240211	terrestrial biome	mammalia-associated habitat	feces	host-associated	WGS	Halifax,NS	Canada	illumina	Beiko	100
4.51772e+06	Animal-associated	Mice Frailty	1261606600	12616066	terrestrial biome	mammalia-associated habitat	feces	host-associated	WGS	Halifax,NS	Canada	illumina	Beiko	100
4.51772e+06	Animal-associated	Mice Frailty	1261606600	12616066	terrestrial biome	mammalia-associated habitat	feces	host-associated	WGS	Halifax,NS	Canada	illumina	Beiko	100
4.51773e+06	Animal-associated	Mice Frailty	1033293200	10332932	terrestrial biome	mammalia-associated habitat	feces	host-associated	WGS	Halifax,NS	Canada	illumina	Beiko	100
4.51773e+06	Animal-associated	Mice Frailty	1033293200	10332932	terrestrial biome	mammalia-associated habitat	feces	host-associated	WGS	Halifax,NS	Canada	illumina	Beiko	100
4.51774e+06	Animal-associated	Mice Frailty	1172762600	11727626	terrestrial biome	mammalia-associated habitat	feces	host-associated	WGS	Halifax,NS	Canada	illumina	Beiko	100
4.51774e+06	Animal-associated	Mice Frailty	1172762600	11727626	terrestrial biome	mammalia-associated habitat	feces	host-associated	WGS	Halifax,NS	Canada	illumina	Beiko	100
4.51774e+06	Animal-associated	Mice Frailty	1324905100	13249051	terrestrial biome	mammalia-associated habitat	feces	host-associated	WGS	Halifax,NS	Canada	illumina	Beiko	100
4.51774e+06	Animal-associated	Mice Frailty	1324905100	13249051	terrestrial biome	mammalia-associated habitat	feces	host-associated	WGS	Halifax,NS	Canada	illumina	Beiko	100
4.51774e+06	Animal-associated	Mice Frailty	1285588300	12855883	terrestrial biome	mammalia-associated habitat	feces	host-associated	WGS	Halifax,NS	Canada	illumina	Beiko	100
4.51774e+06	Animal-associated	Mice Frailty	1285588300	12855883	terrestrial biome	mammalia-associated habitat	feces	host-associated	WGS	Halifax,NS	Canada	illumina	Beiko	100
4.51975e+06	Soil	Metagenomic invesitigation for a ethanol-blended fuel spill	1442652100	14426521	terrestrial biome	oil spill	soil	soil	WGS	Houston, TX	USA	illumina	Alvarez	100
4.51975e+06	Soil	Metagenomic invesitigation for a ethanol-blended fuel spill	1442652100	14426521	terrestrial biome	oil spill	soil	soil	WGS	Houston, TX	USA	illumina	Alvarez	100
4.51976e+06	Soil	Metagenomic invesitigation for a ethanol-blended fuel spill	2058096900	20580969	terrestrial biome	oil spill	soil	soil	WGS	Houston, TX	USA	illumina	Alvarez	100
4.51976e+06	Soil	Metagenomic invesitigation for a ethanol-blended fuel spill	2058096900	20580969	terrestrial biome	oil spill	soil	soil	WGS	Houston, TX	USA	illumina	Alvarez	100
4.51976e+06	Soil	Metagenomic invesitigation for a ethanol-blended fuel spill	1395699400	13956994	terrestrial biome	oil spill	soil	soil	WGS	Houston, TX	USA	illumina	Alvarez	100
4.51976e+06	Soil	Metagenomic invesitigation for a ethanol-blended fuel spill	1395699400	13956994	terrestrial biome	oil spill	soil	soil	WGS	Houston, TX	USA	illumina	Alvarez	100
4.51976e+06	Soil	Metagenomic invesitigation for a ethanol-blended fuel spill	1325797000	13257970	terrestrial biome	oil spill	soil	soil	WGS	Houston, TX	USA	illumina	Alvarez	100
4.51976e+06	Soil	Metagenomic invesitigation for a ethanol-blended fuel spill	1325797000	13257970	terrestrial biome	oil spill	soil	soil	WGS	Houston, TX	USA	illumina	Alvarez	100
4.51976e+06	Soil	Metagenomic invesitigation for a ethanol-blended fuel spill	2561723100	25617231	terrestrial biome	oil spill	soil	soil	WGS	Houston, TX	USA	illumina	Alvarez	100
4.51976e+06	Soil	Metagenomic invesitigation for a ethanol-blended fuel spill	2561723100	25617231	terrestrial biome	oil spill	soil	soil	WGS	Houston, TX	USA	illumina	Alvarez	100
4.51976e+06	Soil	Metagenomic invesitigation for a ethanol-blended fuel spill	1470537600	14705376	terrestrial biome	oil spill	soil	soil	WGS	Houston, TX	USA	illumina	Alvarez	100
4.51976e+06	Soil	Metagenomic invesitigation for a ethanol-blended fuel spill	1470537600	14705376	terrestrial biome	oil spill	soil	soil	WGS	Houston, TX	USA	illumina	Alvarez	100
4.51977e+06	Soil	Metagenomic invesitigation for a ethanol-blended fuel spill	1063647000	10636470	terrestrial biome	oil spill	soil	soil	WGS	Houston, TX	USA	illumina	Alvarez	100
4.51977e+06	Soil	Metagenomic invesitigation for a ethanol-blended fuel spill	1063647000	10636470	terrestrial biome	oil spill	soil	soil	WGS	Houston, TX	USA	illumina	Alvarez	100
4.51977e+06	Soil	Metagenomic invesitigation for a ethanol-blended fuel spill	1624813300	16248133	terrestrial biome	oil spill	soil	soil	WGS	Houston, TX	USA	illumina	Alvarez	100
4.51977e+06	Soil	Metagenomic invesitigation for a ethanol-blended fuel spill	1624813300	16248133	terrestrial biome	oil spill	soil	soil	WGS	Houston, TX	USA	illumina	Alvarez	100
4.51977e+06	Soil	Metagenomic invesitigation for a ethanol-blended fuel spill	1702879600	17028796	terrestrial biome	oil spill	soil	soil	WGS	Houston, TX	USA	illumina	Alvarez	100
4.51977e+06	Soil	Metagenomic invesitigation for a ethanol-blended fuel spill	1702879600	17028796	terrestrial biome	oil spill	soil	soil	WGS	Houston, TX	USA	illumina	Alvarez	100
4.51978e+06	Soil	Metagenomic invesitigation for a ethanol-blended fuel spill	1512352500	15123525	terrestrial biome	oil spill	soil	soil	WGS	Houston, TX	USA	illumina	Alvarez	100
4.51978e+06	Soil	Metagenomic invesitigation for a ethanol-blended fuel spill	1512352500	15123525	terrestrial biome	oil spill	soil	soil	WGS	Houston, TX	USA	illumina	Alvarez	100
4.52153e+06	Wastewater/sludge	anaerobic-anoxic sludge community	1759500000	17595000	aquatic biome	microbial feature	sludge	wastewater|sludge	WGS	shenzhen xili	China	illumina	lv	100
4.52255e+06	Wastewater/sludge	anaerobic-anoxic sludge community	1759500000	17595000	aquatic biome	microbial feature	sludge	wastewater|sludge	WGS	shenzhen xili	China	illumina	lv	100
4.52324e+06	Soil	cai	4617509349	42150952	subtropical shrubland biome	agricultural terrace	paddy field soil	soil	WGS	changshu	China	illumina	cai	109.547
4.52324e+06	Soil	cai	2416273614	23595975	subtropical shrubland biome	agricultural terrace	paddy field soil	soil	WGS	changshu	China	illumina	cai	102.402
4.52324e+06	Soil	cai	3645156736	33206639	subtropical shrubland biome	agricultural terrace	paddy field soil	soil	WGS	changshu	China	illumina	cai	109.772
4.52497e+06	Wastewater/sludge	anaerobic-anoxic sludge community	2746560464	16897424	aquatic biome	microbial feature	sludge	wastewater|sludge	WGS	shenzhen xili	China	illumina	lv	162.543
4.5258e+06	Animal-associated	Bovine Metagenome	885609341	12448963	terrestrial biome	livestock-associated habitat	bodily fluid	host-associated	WGS	Ellinbank, Victoria	Australia	illumina	Ross	71.139
4.52583e+06	Animal-associated	Bovine Metagenome	949155917	10077219	terrestrial biome	livestock-associated habitat	bodily fluid	host-associated	WGS	Ellinbank, Victoria	Australia	illumina	Ross	94.188
4.52583e+06	Animal-associated	Bovine Metagenome	768198205	10077219	terrestrial biome	livestock-associated habitat	bodily fluid	host-associated	WGS	Ellinbank, Victoria	Australia	illumina	Ross	76.231
4.52596e+06	Animal-associated	Bovine Metagenome	1170296880	12448963	terrestrial biome	organ	bodily fluid	host-associated	WGS	Ellinbank, Victoria	Australia	illumina	Ross	94.008
4.52625e+06	Animal-associated	Elaphomyces_truffle_metagenome	3111767984	30809584	terrestrial biome	organic feature	organic material	host-associated	WGS	Oregon	USA	illumina	Owensby	101
4.52625e+06	Animal-associated	Elaphomyces_truffle_metagenome	3528246635	34933135	terrestrial biome	organic feature	organic material	host-associated	WGS	Oregon	USA	illumina	Owensby	101
4.52625e+06	Animal-associated	Elaphomyces_truffle_metagenome	3111767984	30809584	terrestrial biome	organic feature	organic material	host-associated	WGS	Oregon	USA	illumina	Owensby	101
4.52625e+06	Animal-associated	Elaphomyces_truffle_metagenome	3528246635	34933135	terrestrial biome	organic feature	organic material	host-associated	WGS	Oregon	USA	illumina	Owensby	101
4.52996e+06	Mine	South Africa Deep Biosphere Metagenomics	4839212288	30621568	underground water	gold mine	bore hole water	water	WGS	Carletonville	South Africa	illumina	Onstott	158.033
4.52997e+06	Mine	South Africa Deep Biosphere Metagenomics	2729743451	17144432	underground water	gold mine	bore hole water	water	WGS	Welkom	South Africa	illumina	Onstott	159.22
4.53009e+06	Animal-associated	Lobaria2013_nr	11385740698	76310051	Temperate broadleaf and mixed forest biome	forest	organic material	host-associated	WGS	Johnsbach	Austria	illumina	Berg	149.204
4.53157e+06	Water	POWOW	2201285429	13611259	marine biome	aquatic habitat	Water	water	WGS	Pacific Ocean	Pacific Ocean	illumina	Post	161.725
4.53287e+06	Water	Qinghai Lake_B	2224626874	11459096	marine biome	saline lake	saline water	water	WGS	Qinghai province	China	illumina	Dong	194.136
4.53364e+06	Sediment	Esthwaite Water sediment metatranscriptome	Esthwaite_water_metagenome_reads	2726602345	10834437	Small lake biome	Freshwater Lake	lake sediment	WGS	Esthwaite Water, Lake District National Park	United Kingdom	illumina	McCarthy	251.661
4.53421e+06	Animal-associated	Bovine Virome	3526584287	35451484	terrestrial biome	livestock-associated habitat	bodily fluid	host-associated	WGS	Ellinbank, Victoria	Australia	illumina	Ross	99.476
4.53421e+06	Animal-associated	Bovine Virome	3526584287	35451484	terrestrial biome	livestock-associated habitat	bodily fluid	host-associated	WGS	Ellinbank, Victoria	Australia	illumina	Ross	99.476
4.53433e+06	Water	M3P 2012	1888723700	18887237	Large river biome	freshwater habitat	surface water	water	WGS	minnesota	USA	illumina	sadowsky	100
4.53433e+06	Water	M3P 2012	1888723700	18887237	Large river biome	freshwater habitat	surface water	water	WGS	minnesota	USA	illumina	sadowsky	100
4.53433e+06	Water	M3P 2012	1847964400	18479644	Large river biome	freshwater habitat	surface water	water	WGS	minnesota	USA	illumina	sadowsky	100
4.53433e+06	Water	M3P 2012	1847964400	18479644	Large river biome	freshwater habitat	surface water	water	WGS	minnesota	USA	illumina	sadowsky	100
4.53434e+06	Water	M3P 2012	1430592200	14305922	Large river biome	freshwater habitat	surface water	water	WGS	minnesota	USA	illumina	sadowsky	100
4.53434e+06	Water	M3P 2012	1430592200	14305922	Large river biome	freshwater habitat	surface water	water	WGS	minnesota	USA	illumina	sadowsky	100
4.53434e+06	Water	M3P 2012	1599106200	15991062	Large river biome	freshwater habitat	surface water	water	WGS	minnesota	USA	illumina	sadowsky	100
4.53434e+06	Water	M3P 2012	1599106200	15991062	Large river biome	freshwater habitat	surface water	water	WGS	minnesota	USA	illumina	sadowsky	100
4.53434e+06	Water	M3P 2012	1427643200	14276432	Large river biome	freshwater habitat	surface water	water	WGS	minnesota	USA	illumina	sadowsky	100
4.53434e+06	Water	M3P 2012	1427643200	14276432	Large river biome	freshwater habitat	surface water	water	WGS	minnesota	USA	illumina	sadowsky	100
4.53434e+06	Water	M3P 2012	1647353500	16473535	Large river biome	freshwater habitat	surface water	water	WGS	minnesota	USA	illumina	sadowsky	100
4.53434e+06	Water	M3P 2012	1647353500	16473535	Large river biome	freshwater habitat	surface water	water	WGS	minnesota	USA	illumina	sadowsky	100
4.53434e+06	Water	M3P 2012	1606029200	16060292	Large river biome	freshwater habitat	surface water	water	WGS	minnesota	USA	illumina	sadowsky	100
4.53435e+06	Water	M3P 2012	1606029200	16060292	Large river biome	freshwater habitat	surface water	water	WGS	minnesota	USA	illumina	sadowsky	100
4.53435e+06	Water	M3P 2012	1395406900	13954069	Large river biome	freshwater habitat	surface water	water	WGS	minnesota	USA	illumina	sadowsky	100
4.53435e+06	Water	M3P 2012	1395406900	13954069	Large river biome	freshwater habitat	surface water	water	WGS	minnesota	USA	illumina	sadowsky	100
4.53435e+06	Water	M3P 2012	1031183000	10311830	Large river biome	freshwater habitat	surface water	water	WGS	minnesota	USA	illumina	sadowsky	100
4.53435e+06	Water	M3P 2012	1031183000	10311830	Large river biome	freshwater habitat	surface water	water	WGS	minnesota	USA	illumina	sadowsky	100
4.53435e+06	Water	M3P 2012	1623038100	16230381	Large river biome	freshwater habitat	surface water	water	WGS	minnesota	USA	illumina	sadowsky	100
4.53435e+06	Water	M3P 2012	1623038100	16230381	Large river biome	freshwater habitat	surface water	water	WGS	minnesota	USA	illumina	sadowsky	100
4.53563e+06	Animal-associated	LCM mouse microbiota metagenome	1100000070	12222223	animal-associated habitat	animal-associated habitat	feces	host-associated	WGS	Rodent Center HCI	Switzerland	illumina	Hardt	90
4.53563e+06	Animal-associated	LCM mouse microbiota metagenome	1100000070	12222223	animal-associated habitat	animal-associated habitat	feces	host-associated	WGS	Rodent Center HCI	Switzerland	illumina	Hardt	90
4.53607e+06	Mine	Kieft_Metagenome_FI88FW031012	5240194474	49275463	underground water	gold mine	bore hole water	water	WGS	Kimberly	South Africa	illumina	Kieft	106.345
4.5361e+06	Mine	Kieft_Metagenome_BE326FW250111 BH2	4948345959	45814982	underground water	gold mine	bore hole water	water	WGS	Welkom	South Africa	illumina	Kieft	108.007
4.53637e+06	Water	Yucatan Groundwater	4713344909	43506356	small lake biome	doline karst	brackish water	water	WGS	Cenote Calica, Quintana Roo	Mexico	illumina	Moore	108.337
4.53638e+06	Water	Yucatan Groundwater	1616338174	13162127	small lake biome	doline karst	anoxic water	water	WGS	Cenote Calica, Quintana Roo	Mexico	illumina	Moore	122.802
4.53638e+06	Water	Yucatan Groundwater	2539362074	19584506	small lake biome	water well	ground water	water	WGS	Tulum, Quintana Roo	Mexico	illumina	Moore	129.662
4.53638e+06	Water	Yucatan Groundwater	4108173120	36703669	small lake biome	water well	ground water	water	WGS	Tulum, Quintana Roo	Mexico	illumina	Moore	111.928
4.53638e+06	Water	Yucatan Groundwater	2563764084	22778839	small lake biome	water well	ground water	water	WGS	Tulum, Quintana Roo	Mexico	illumina	Moore	112.55
4.53638e+06	Water	Yucatan Groundwater	1237977652	11040883	small lake biome	doline karst	mesotrophic water	water	WGS	Cenote Xcolac, Yucatan	Mexico	illumina	Moore	112.127
4.53639e+06	Water	Yucatan Groundwater	1982160063	18705530	small lake biome	doline karst	mesotrophic water	water	WGS	Cenote Xcolac, Yucatan	Mexico	illumina	Moore	105.967
4.53639e+06	Water	Yucatan Groundwater	2823772326	27398280	small lake biome	doline karst	brackish water	water	WGS	Cenote Xcolac, Yucatan	Mexico	illumina	Moore	103.064
4.53639e+06	Water	Yucatan Groundwater	2298877510	21392723	small lake biome	doline karst	brackish water	water	WGS	Cenote Xcolac, Yucatan	Mexico	illumina	Moore	107.461
4.53639e+06	Water	Yucatan Groundwater	2842336778	25414202	small lake biome	doline karst	anoxic water	water	WGS	Cenote Xcolac, Yucatan	Mexico	illumina	Moore	111.84
4.53647e+06	Mine	Kieft_Metagenome_BE326FW270712_BH2	6018316547	55916530	underground water	gold mine	bore hole water	water	WGS	Welkom	South Africa	illumina	Kieft	107.63
4.53647e+06	Mine	Kieft_Metagenome_DR5IPCFW280711	6210709041	58435529	underground water	gold mine	bore hole water	water	WGS	Carletonville	South Africa	illumina	Kieft	106.283
4.53648e+06	Mine	Kieft_Metagenome_TT109FW060312_BH2	5756131960	53199996	underground water	gold mine	bore hole water	water	WGS	Carletonville	South Africa	illumina	Kieft	108.198
4.53709e+06	Sediment	Scott_Nitro	22437529316	96123985	marine benthic biome	biofilm	marine sediment	water	WGS	Santa Barbara, CA	USA	illumina	Scott	233.423
4.5371e+06	Water	Arctic young sea ice and frost flower comparison	2122230180	21012180	marginal sea biome	ice mass	coastal water	water	WGS	Barrow, Alaska	USA	illumina	Bowman	101
4.53711e+06	Water	Arctic young sea ice and frost flower comparison	2122230180	21012180	marginal sea biome	ice mass	coastal water	water	WGS	Barrow, Alaska	USA	illumina	Bowman	101
4.53906e+06	Soil	CedarCreek_minsoil_June2013	7942507135	52599385	grassland biome	grassland	bulk soil	soil	WGS	2660 Fawn Lake Dr NE Bethel, MN 55005	USA	illumina	Zak	151
4.53906e+06	Soil	CedarCreek_minsoil_June2013	7818845383	51780433	grassland biome	grassland	bulk soil	soil	WGS	2660 Fawn Lake Dr NE Bethel, MN 55005	USA	illumina	Zak	151
4.53951e+06	Soil	GP corn unassembled	7056524217	87224214	terrestrial biome	terrestrial habitat	soil	soil	WGS	Iowa	USA	illumina	Brown	80.901
4.53952e+06	Soil	GP corn unassembled	7669345313	94610611	terrestrial biome	terrestrial habitat	soil	soil	WGS	Iowa	USA	illumina	Brown	81.062
4.53952e+06	Soil	GP corn unassembled	7610751864	94581380	terrestrial biome	terrestrial habitat	soil	soil	WGS	Iowa	USA	illumina	Brown	80.468
4.53952e+06	Soil	GP corn unassembled	7904832499	98333698	terrestrial biome	terrestrial habitat	soil	soil	WGS	Iowa	USA	illumina	Brown	80.388
4.53952e+06	Soil	GP corn unassembled	3708849455	43732113	terrestrial biome	terrestrial habitat	soil	soil	WGS	Iowa	USA	illumina	Brown	84.808
4.53952e+06	Soil	GP corn unassembled	7602022910	94271386	terrestrial biome	terrestrial habitat	soil	soil	WGS	Iowa	USA	illumina	Brown	80.64
4.53952e+06	Soil	GP corn unassembled	7772737156	95625033	terrestrial biome	terrestrial habitat	soil	soil	WGS	Iowa	USA	illumina	Brown	81.283
4.53952e+06	Soil	GP corn unassembled	5639635894	70989994	terrestrial biome	terrestrial habitat	soil	soil	WGS	Iowa	USA	illumina	Brown	79.443
4.53952e+06	Soil	GP corn unassembled	8298450011	105967276	terrestrial biome	terrestrial habitat	soil	soil	WGS	Iowa	USA	illumina	Brown	78.311
4.53952e+06	Soil	GP corn unassembled	8223202056	104952205	terrestrial biome	terrestrial habitat	soil	soil	WGS	Iowa	USA	illumina	Brown	78.352
4.53952e+06	Soil	GP corn unassembled	7940446217	100671525	terrestrial biome	terrestrial habitat	soil	soil	WGS	Iowa	USA	illumina	Brown	78.875
4.53953e+06	Soil	GP corn unassembled	7820448206	100138529	terrestrial biome	terrestrial habitat	soil	soil	WGS	Iowa	USA	illumina	Brown	78.096
4.53953e+06	Soil	GP corn unassembled	7868969289	100689719	terrestrial biome	terrestrial habitat	soil	soil	WGS	Iowa	USA	illumina	Brown	78.151
4.53953e+06	Soil	GP corn unassembled	7664935098	98496588	terrestrial biome	terrestrial habitat	soil	soil	WGS	Iowa	USA	illumina	Brown	77.819
4.53953e+06	Soil	GP corn unassembled	37968936507	520346510	terrestrial biome	terrestrial habitat	soil	soil	WGS	Iowa	USA	illumina	Brown	72.969
4.53953e+06	Animal-associated	Mouse cecal microbiome	1018693800	10186938	terrestrial biome	organic feature	organic material	host-associated	WGS	Bruxelles	Belgium	illumina	Lazarevic	100
4.53953e+06	Animal-associated	Mouse cecal microbiome	1010908300	10109083	terrestrial biome	organic feature	organic material	host-associated	WGS	Bruxelles	Belgium	illumina	Lazarevic	100
4.53957e+06	Soil	GED prairie unassembled	18328576290	213497494	terrestrial biome	terrestrial habitat	soil	soil	WGS	Iowa	USA	illumina	Brown	85.849
4.53957e+06	Soil	GED prairie unassembled	18724092302	217514697	terrestrial biome	terrestrial habitat	soil	soil	WGS	Iowa	USA	illumina	Brown	86.082
4.53957e+06	Soil	GED prairie unassembled	18569808348	217164987	terrestrial biome	terrestrial habitat	soil	soil	WGS	Iowa	USA	illumina	Brown	85.51
4.53957e+06	Soil	GED prairie unassembled	17649818427	206083276	terrestrial biome	terrestrial habitat	soil	soil	WGS	Iowa	USA	illumina	Brown	85.644
4.53958e+06	Soil	GED prairie unassembled	19954890565	233720367	terrestrial biome	terrestrial habitat	soil	soil	WGS	Iowa	USA	illumina	Brown	85.379
4.53958e+06	Soil	GED prairie unassembled	18582589285	216366290	terrestrial biome	terrestrial habitat	soil	soil	WGS	Iowa	USA	illumina	Brown	85.885
4.53958e+06	Soil	GED prairie unassembled	18579802988	215825187	terrestrial biome	terrestrial habitat	soil	soil	WGS	Iowa	USA	illumina	Brown	86.087
4.53958e+06	Soil	GED prairie unassembled	9746152379	137054866	terrestrial biome	terrestrial habitat	soil	soil	WGS	Iowa	USA	illumina	Brown	71.111
4.53958e+06	Soil	GED prairie unassembled	11583241547	167518968	terrestrial biome	terrestrial habitat	soil	soil	WGS	Iowa	USA	illumina	Brown	69.146
4.53958e+06	Soil	GED prairie unassembled	12351703559	179109050	terrestrial biome	terrestrial habitat	soil	soil	WGS	Iowa	USA	illumina	Brown	68.962
4.53958e+06	Soil	GED prairie unassembled	11004781140	158922931	terrestrial biome	terrestrial habitat	soil	soil	WGS	Iowa	USA	illumina	Brown	69.246
4.53958e+06	Soil	GED prairie unassembled	11307462276	167339991	terrestrial biome	terrestrial habitat	soil	soil	WGS	Iowa	USA	illumina	Brown	67.572
4.53958e+06	Soil	GED prairie unassembled	12018340835	176436132	terrestrial biome	terrestrial habitat	soil	soil	WGS	Iowa	USA	illumina	Brown	68.117
4.53958e+06	Soil	GED prairie unassembled	11999335511	175744326	terrestrial biome	terrestrial habitat	soil	soil	WGS	Iowa	USA	illumina	Brown	68.277
4.53959e+06	Soil	GED prairie unassembled	1621837703	25377110	terrestrial biome	terrestrial habitat	soil	soil	WGS	Iowa	USA	illumina	Brown	63.909
4.53959e+06	Soil	GED prairie unassembled	4512525899	64285342	terrestrial biome	terrestrial habitat	soil	soil	WGS	Iowa	USA	illumina	Brown	70.195
4.53959e+06	Soil	GED prairie unassembled	4452926593	65147859	terrestrial biome	terrestrial habitat	soil	soil	WGS	Iowa	USA	illumina	Brown	68.351
4.53959e+06	Soil	GED prairie unassembled	4546163216	66649310	terrestrial biome	terrestrial habitat	soil	soil	WGS	Iowa	USA	illumina	Brown	68.21
4.53959e+06	Soil	GED prairie unassembled	4589553132	66626658	terrestrial biome	terrestrial habitat	soil	soil	WGS	Iowa	USA	illumina	Brown	68.885
4.53959e+06	Soil	GED prairie unassembled	4582621593	66749607	terrestrial biome	terrestrial habitat	soil	soil	WGS	Iowa	USA	illumina	Brown	68.654
4.53959e+06	Soil	GED prairie unassembled	4565995156	65927593	terrestrial biome	terrestrial habitat	soil	soil	WGS	Iowa	USA	illumina	Brown	69.258
4.53959e+06	Soil	GED prairie unassembled	4586417918	49874608	terrestrial biome	terrestrial habitat	soil	soil	WGS	Iowa	USA	illumina	Brown	91.959
4.53959e+06	Soil	GED prairie unassembled	4175070745	49910017	terrestrial biome	terrestrial habitat	soil	soil	WGS	Iowa	USA	illumina	Brown	83.652
4.53959e+06	Soil	GED prairie unassembled	4216911842	49522529	terrestrial biome	terrestrial habitat	soil	soil	WGS	Iowa	USA	illumina	Brown	85.151
4.53969e+06	Animal-associated	Mouse cecal microbiome	1482373400	14823734	terrestrial biome	organic feature	organic material	host-associated	WGS	Bruxelles	Belgium	illumina	Lazarevic	100
4.5398e+06	Animal-associated	Mouse cecal microbiome	1169871600	11698716	terrestrial biome	organic feature	organic material	host-associated	WGS	Bruxelles	Belgium	illumina	Lazarevic	100
4.5398e+06	Animal-associated	Mouse cecal microbiome	1339973600	13399736	terrestrial biome	organic feature	organic material	host-associated	WGS	Bruxelles	Belgium	illumina	Lazarevic	100
4.53992e+06	Animal-associated	Mouse cecal microbiome	1116104400	11161044	terrestrial biome	organic feature	organic material	host-associated	WGS	Bruxelles	Belgium	illumina	Lazarevic	100
4.53999e+06	Animal-associated	Mouse cecal microbiome	1219710900	12197109	terrestrial biome	organic feature	organic material	host-associated	WGS	Bruxelles	Belgium	illumina	Lazarevic	100
4.54e+06	Animal-associated	Mouse cecal microbiome	1081075500	10810755	terrestrial biome	organic feature	organic material	host-associated	WGS	Bruxelles	Belgium	illumina	Lazarevic	100
4.54005e+06	Animal-associated	Mouse cecal microbiome	1668913200	16689132	terrestrial biome	organic feature	organic material	host-associated	WGS	Bruxelles	Belgium	illumina	Lazarevic	100
4.54119e+06	Animal-associated	Mouse cecal microbiome	1120076000	11200760	terrestrial biome	organic feature	organic material	host-associated	WGS	Bruxelles	Belgium	illumina	Lazarevic	100
4.54164e+06	Soil	CedarCreek_minsoil_June2013	7700742394	50998294	grassland biome	grassland	bulk soil	soil	WGS	2660 Fawn Lake Dr NE Bethel, MN 55005	USA	illumina	Zak	151
4.54164e+06	Soil	CedarCreek_minsoil_June2013	8791533476	58222076	grassland biome	grassland	bulk soil	soil	WGS	2660 Fawn Lake Dr NE Bethel, MN 55005	USA	illumina	Zak	151
4.54164e+06	Soil	CedarCreek_minsoil_June2013	7034330923	46584973	grassland biome	grassland	bulk soil	soil	WGS	2660 Fawn Lake Dr NE Bethel, MN 55005	USA	illumina	Zak	151
4.54165e+06	Soil	CedarCreek_minsoil_June2013	10745529044	71162444	grassland biome	grassland	bulk soil	soil	WGS	2660 Fawn Lake Dr NE Bethel, MN 55005	USA	illumina	Zak	151
4.54165e+06	Soil	CedarCreek_minsoil_June2013	11702083089	77497239	grassland biome	grassland	bulk soil	soil	WGS	2660 Fawn Lake Dr NE Bethel, MN 55005	USA	illumina	Zak	151
4.54165e+06	Soil	CedarCreek_minsoil_June2013	9453732047	62607497	grassland biome	grassland	bulk soil	soil	WGS	2660 Fawn Lake Dr NE Bethel, MN 55005	USA	illumina	Zak	151
4.54165e+06	Soil	CedarCreek_minsoil_June2013	7567538499	50116149	grassland biome	grassland	bulk soil	soil	WGS	2660 Fawn Lake Dr NE Bethel, MN 55005	USA	illumina	Zak	151
4.54165e+06	Soil	CedarCreek_minsoil_June2013	8876832923	58786973	grassland biome	grassland	bulk soil	soil	WGS	2660 Fawn Lake Dr NE Bethel, MN 55005	USA	illumina	Zak	151
4.54165e+06	Soil	CedarCreek_minsoil_June2013	7450633091	49341941	grassland biome	grassland	bulk soil	soil	WGS	2660 Fawn Lake Dr NE Bethel, MN 55005	USA	illumina	Zak	151
4.54165e+06	Soil	CedarCreek_minsoil_June2013	8731088931	57821781	grassland biome	grassland	bulk soil	soil	WGS	2660 Fawn Lake Dr NE Bethel, MN 55005	USA	illumina	Zak	151
4.54426e+06	Animal-associated	16S rRNA survey of gut microbial communities following treatment interventions in the TRUC mouse model of experimental colitis	4880851127	58506570	terrestrial biome	microbial feature	organic material	host-associated	WGS	665 Huntington Ave, Boston, MA 02115	USA	illumina	Garrett	83.424
4.54426e+06	Animal-associated	16S rRNA survey of gut microbial communities following treatment interventions in the TRUC mouse model of experimental colitis	5609696918	68029810	terrestrial biome	microbial feature	organic material	host-associated	WGS	665 Huntington Ave, Boston, MA 02115	USA	illumina	Garrett	82.459
4.54427e+06	Animal-associated	16S rRNA survey of gut microbial communities following treatment interventions in the TRUC mouse model of experimental colitis	13506927760	165773682	terrestrial biome	microbial feature	organic material	host-associated	WGS	665 Huntington Ave, Boston, MA 02115	USA	illumina	Garrett	81.478
4.54427e+06	Animal-associated	16S rRNA survey of gut microbial communities following treatment interventions in the TRUC mouse model of experimental colitis	7008259657	83891946	terrestrial biome	microbial feature	organic material	host-associated	WGS	665 Huntington Ave, Boston, MA 02115	USA	illumina	Garrett	83.539
4.54427e+06	Animal-associated	16S rRNA survey of gut microbial communities following treatment interventions in the TRUC mouse model of experimental colitis	4469848725	51247152	terrestrial biome	microbial feature	organic material	host-associated	WGS	665 Huntington Ave, Boston, MA 02115	USA	illumina	Garrett	87.221
4.54431e+06	Animal-associated	16S rRNA survey of gut microbial communities following treatment interventions in the TRUC mouse model of experimental colitis	14001523073	153071412	terrestrial biome	microbial feature	organic material	host-associated	WGS	665 Huntington Ave, Boston, MA 02115	USA	illumina	Garrett	91.471
4.54835e+06	Sediment	MaCuMBA	1734502609	16883231	marine biome	tidal pool	sediment	microbial mat|biofilm	WGS	Schiermonnikoog	Netherlands	illumina	Stal	102.735
4.54835e+06	Sediment	MaCuMBA	1319548786	12865863	marine biome	tidal pool	sediment	microbial mat|biofilm	WGS	Schiermonnikoog	Netherlands	illumina	Stal	102.562
4.54836e+06	Animal-associated	Mouse cecal microbiome	1121157700	11211577	terrestrial biome	organic feature	organic material	host-associated	WGS	Bruxelles	Belgium	illumina	Lazarevic	100
4.54872e+06	Water	Impact of phytoplancton blooms in the German Bight	2481408972	23381812	marine algal bloom	marine pelagic feature	surface water	water	WGS	German Bight	North Sea	illumina	Daniel	106.126
4.54872e+06	Water	Impact of phytoplancton blooms in the German Bight	1341739359	12671944	marine algal bloom	marine algal bloom	surface water	water	WGS	German Bight	North Sea	illumina	Daniel	105.883
4.54872e+06	Water	Impact of phytoplancton blooms in the German Bight	1690090404	16156091	marine algal bloom	marine algal bloom	surface water	water	WGS	German Bight	North Sea	illumina	Daniel	104.61
4.55034e+06	Water	Bass Strait oil field metagenomics	2692272867	26656167	ocean biome	borehole	Water	water	WGS	Gippsland Basin	Australia	illumina	Greenfield	101
4.55034e+06	Water	Bass Strait oil field metagenomics	2692272867	26656167	ocean biome	borehole	Water	water	WGS	Gippsland Basin	Australia	illumina	Greenfield	101
4.55289e+06	Animal-associated	2014 Sheep RDX	3429637200	34296372	terrestrial biome	animal habitation	water	host-associated	WGS	Corvallis, OR	USA	illumina	Li	100
4.55289e+06	Animal-associated	X2_raw	5839072400	58390724	terrestrial biome	animal habitation	water	host-associated	WGS	Corvallis, OR	USA	illumina	Li	100
4.55289e+06	Animal-associated	X3_raw	4473197800	44731978	terrestrial biome	animal habitation	water	host-associated	WGS	Corvallis, OR	USA	illumina	Li	100
4.55295e+06	Animal-associated	X4_raw	4878884400	48788844	terrestrial biome	animal habitation	water	host-associated	WGS	Corvallis, OR	USA	illumina	Li	100
4.55295e+06	Animal-associated	X5_raw	4667069600	46670696	terrestrial biome	animal habitation	water	host-associated	WGS	Corvallis, OR	USA	illumina	Li	100
4.55295e+06	Animal-associated	X6_raw	3278969000	32789690	terrestrial biome	animal habitation	water	host-associated	WGS	Corvallis, OR	USA	illumina	Li	100
4.55296e+06	Animal-associated	X10_raw	6868328000	68683280	terrestrial biome	animal habitation	water	host-associated	WGS	Corvallis, OR	USA	illumina	Li	100
4.55296e+06	Animal-associated	X31_raw	4068391600	40683916	terrestrial biome	animal habitation	water	host-associated	WGS	Corvallis, OR	USA	illumina	Li	100
4.55296e+06	Animal-associated	X32_raw	6924269800	69242698	terrestrial biome	animal habitation	water	host-associated	WGS	Corvallis, OR	USA	illumina	Li	100
4.55296e+06	Animal-associated	X33_raw	4868435000	48684350	terrestrial biome	animal habitation	water	host-associated	WGS	Corvallis, OR	USA	illumina	Li	100
4.55296e+06	Animal-associated	X34_raw	4204821600	42048216	terrestrial biome	animal habitation	water	host-associated	WGS	Corvallis, OR	USA	illumina	Li	100
4.55296e+06	Animal-associated	X35_raw	4996960600	49969606	terrestrial biome	animal habitation	water	host-associated	WGS	Corvallis, OR	USA	illumina	Li	100
4.55296e+06	Animal-associated	X36_raw	7911170000	79111700	terrestrial biome	animal habitation	water	host-associated	WGS	Corvallis, OR	USA	illumina	Li	100
4.55296e+06	Animal-associated	X37_raw	4496845800	44968458	terrestrial biome	animal habitation	water	host-associated	WGS	Corvallis, OR	USA	illumina	Li	100
4.55296e+06	Animal-associated	X38_raw	7651608200	76516082	terrestrial biome	animal habitation	water	host-associated	WGS	Corvallis, OR	USA	illumina	Li	100
4.55296e+06	Animal-associated	X39_new	3664214800	36642148	terrestrial biome	animal habitation	water	host-associated	WGS	Corvallis, OR	USA	illumina	Li	100
4.55297e+06	Animal-associated	X40_raw	5702440000	57024400	terrestrial biome	animal habitation	water	host-associated	WGS	Corvallis, OR	USA	illumina	Li	100
4.55299e+06	Animal-associated	X8_raw	5773967600	57739676	terrestrial biome	animal habitation	water	host-associated	WGS	Corvallis, OR	USA	illumina	Li	100
4.55299e+06	Animal-associated	X9_raw	5089109800	50891098	terrestrial biome	animal habitation	water	host-associated	WGS	Corvallis, OR	USA	illumina	Li	100
4.55394e+06	Animal-associated	X11_raw	5399117000	53991170	terrestrial biome	animal habitation	water	host-associated	WGS	Corvallis, OR	USA	illumina	Li	100
4.55394e+06	Animal-associated	X12_raw	4081719800	40817198	terrestrial biome	animal habitation	water	host-associated	WGS	Corvallis, OR	USA	illumina	Li	100
4.55394e+06	Animal-associated	X13_raw	4249064800	42490648	terrestrial biome	animal habitation	water	host-associated	WGS	Corvallis, OR	USA	illumina	Li	100
4.55395e+06	Animal-associated	X14_raw	5146439200	51464392	terrestrial biome	animal habitation	water	host-associated	WGS	Corvallis, OR	USA	illumina	Li	100
4.55395e+06	Animal-associated	X15_raw	4212948400	42129484	terrestrial biome	animal habitation	water	host-associated	WGS	Corvallis, OR	USA	illumina	Li	100
4.55395e+06	Animal-associated	X16_raw	4516385200	45163852	terrestrial biome	animal habitation	water	host-associated	WGS	Corvallis, OR	USA	illumina	Li	100
4.55395e+06	Animal-associated	X17_raw	10555420200	105554202	terrestrial biome	animal habitation	water	host-associated	WGS	Corvallis, OR	USA	illumina	Li	100
4.55395e+06	Animal-associated	X18_raw	3500451600	35004516	terrestrial biome	animal habitation	water	host-associated	WGS	Corvallis, OR	USA	illumina	Li	100
4.55395e+06	Animal-associated	X19_raw	3831633600	38316336	terrestrial biome	animal habitation	water	host-associated	WGS	Corvallis, OR	USA	illumina	Li	100
4.55395e+06	Animal-associated	X20_raw	4080247600	40802476	terrestrial biome	animal habitation	water	host-associated	WGS	Corvallis, OR	USA	illumina	Li	100
4.55405e+06	Animal-associated	X21_raw	4174668800	41746688	terrestrial biome	animal habitation	water	host-associated	WGS	Corvallis, OR	USA	illumina	Li	100
4.55405e+06	Animal-associated	X22_raw	5576495200	55764952	terrestrial biome	animal habitation	water	host-associated	WGS	Corvallis, OR	USA	illumina	Li	100
4.55405e+06	Animal-associated	X23_raw	5740683400	57406834	terrestrial biome	animal habitation	water	host-associated	WGS	Corvallis, OR	USA	illumina	Li	100
4.55406e+06	Animal-associated	X24_raw	8388057200	83880572	terrestrial biome	animal habitation	water	host-associated	WGS	Corvallis, OR	USA	illumina	Li	100
4.55406e+06	Animal-associated	X25_raw	6393085800	63930858	terrestrial biome	animal habitation	water	host-associated	WGS	Corvallis, OR	USA	illumina	Li	100
4.55406e+06	Animal-associated	X26_raw	3319399400	33193994	terrestrial biome	animal habitation	water	host-associated	WGS	Corvallis, OR	USA	illumina	Li	100
4.55406e+06	Animal-associated	X27_raw	3513133400	35131334	terrestrial biome	animal habitation	water	host-associated	WGS	Corvallis, OR	USA	illumina	Li	100
4.55406e+06	Animal-associated	X28_raw	9021555600	90215556	terrestrial biome	animal habitation	water	host-associated	WGS	Corvallis, OR	USA	illumina	Li	100
4.55406e+06	Animal-associated	X29_raw	4592204200	45922042	terrestrial biome	animal habitation	water	host-associated	WGS	Corvallis, OR	USA	illumina	Li	100
4.55406e+06	Animal-associated	X30_raw	4350545600	43505456	terrestrial biome	animal habitation	water	host-associated	WGS	Corvallis, OR	USA	illumina	Li	100
4.56376e+06	Animal-associated	12LRC1: Effect of antibiotic treatment on the fecal microbiome of a dairy cow	3793847547	37562847	terrestrial biome	cow shed	animal manure	miscellaneous	WGS	Virginia Tech Dairy Farm, Blacksburg, VA	USA	illumina	Caudle	101
4.56376e+06	Animal-associated	12LRC1: Effect of antibiotic treatment on the fecal microbiome of a dairy cow	3756284700	37562847	terrestrial biome	cow shed	animal manure	miscellaneous	WGS	Virginia Tech Dairy Farm, Blacksburg, VA	USA	illumina	Caudle	100
4.56377e+06	Animal-associated	12LRC1: Effect of antibiotic treatment on the fecal microbiome of a dairy cow	4036179978	39962178	terrestrial biome	cow shed	animal manure	miscellaneous	WGS	Virginia Tech Dairy Farm, Blacksburg, VA	USA	illumina	Caudle	101
4.56377e+06	Animal-associated	12LRC1: Effect of antibiotic treatment on the fecal microbiome of a dairy cow	4036179978	39962178	terrestrial biome	cow shed	animal manure	miscellaneous	WGS	Virginia Tech Dairy Farm, Blacksburg, VA	USA	illumina	Caudle	101
4.56377e+06	Animal-associated	12LRC1: Effect of antibiotic treatment on the fecal microbiome of a dairy cow	4272936098	42306298	terrestrial biome	cow shed	animal manure	miscellaneous	WGS	Virginia Tech Dairy Farm, Blacksburg, VA	USA	illumina	Caudle	101
4.56377e+06	Animal-associated	12LRC1: Effect of antibiotic treatment on the fecal microbiome of a dairy cow	4230629800	42306298	terrestrial biome	cow shed	animal manure	miscellaneous	WGS	Virginia Tech Dairy Farm, Blacksburg, VA	USA	illumina	Caudle	100
4.56377e+06	Animal-associated	12LRC1: Effect of antibiotic treatment on the fecal microbiome of a dairy cow	2903495682	28747482	terrestrial biome	cow shed	animal manure	miscellaneous	WGS	Virginia Tech Dairy Farm, Blacksburg, VA	USA	illumina	Caudle	101
4.56377e+06	Animal-associated	12LRC1: Effect of antibiotic treatment on the fecal microbiome of a dairy cow	2903495682	28747482	terrestrial biome	cow shed	animal manure	miscellaneous	WGS	Virginia Tech Dairy Farm, Blacksburg, VA	USA	illumina	Caudle	101
4.56377e+06	Animal-associated	12LRC1: Effect of antibiotic treatment on the fecal microbiome of a dairy cow	3555546228	35203428	terrestrial biome	cow shed	animal manure	miscellaneous	WGS	Virginia Tech Dairy Farm, Blacksburg, VA	USA	illumina	Caudle	101
4.56377e+06	Animal-associated	12LRC1: Effect of antibiotic treatment on the fecal microbiome of a dairy cow	3120342800	31203428	terrestrial biome	cow shed	animal manure	miscellaneous	WGS	Virginia Tech Dairy Farm, Blacksburg, VA	USA	illumina	Caudle	100
4.56377e+06	Animal-associated	12LRC1: Effect of antibiotic treatment on the fecal microbiome of a dairy cow	3922021698	38831898	terrestrial biome	cow shed	animal manure	miscellaneous	WGS	Virginia Tech Dairy Farm, Blacksburg, VA	USA	illumina	Caudle	101
4.56377e+06	Animal-associated	12LRC1: Effect of antibiotic treatment on the fecal microbiome of a dairy cow	3883189800	38831898	terrestrial biome	cow shed	animal manure	miscellaneous	WGS	Virginia Tech Dairy Farm, Blacksburg, VA	USA	illumina	Caudle	100
4.56378e+06	Animal-associated	12LRC1: Effect of antibiotic treatment on the fecal microbiome of a dairy cow	3882988026	38445426	terrestrial biome	cow shed	animal manure	miscellaneous	WGS	Virginia Tech Dairy Farm, Blacksburg, VA	USA	illumina	Caudle	101
4.56378e+06	Animal-associated	12LRC1: Effect of antibiotic treatment on the fecal microbiome of a dairy cow	3844542600	38445426	terrestrial biome	cow shed	animal manure	miscellaneous	WGS	Virginia Tech Dairy Farm, Blacksburg, VA	USA	illumina	Caudle	100
4.56378e+06	Animal-associated	12LRC1: Effect of antibiotic treatment on the fecal microbiome of a dairy cow	1937573799	19183899	terrestrial biome	cow shed	animal manure	miscellaneous	WGS	Virginia Tech Dairy Farm, Blacksburg, VA	USA	illumina	Caudle	101
4.56378e+06	Animal-associated	12LRC1: Effect of antibiotic treatment on the fecal microbiome of a dairy cow	1937573799	19183899	terrestrial biome	cow shed	animal manure	miscellaneous	WGS	Virginia Tech Dairy Farm, Blacksburg, VA	USA	illumina	Caudle	101
4.56378e+06	Animal-associated	12LRC1: Effect of antibiotic treatment on the fecal microbiome of a dairy cow	3903381037	38647337	terrestrial biome	cow shed	animal manure	miscellaneous	WGS	Virginia Tech Dairy Farm, Blacksburg, VA	USA	illumina	Caudle	101
4.56378e+06	Animal-associated	12LRC1: Effect of antibiotic treatment on the fecal microbiome of a dairy cow	3864733700	38647337	terrestrial biome	cow shed	animal manure	miscellaneous	WGS	Virginia Tech Dairy Farm, Blacksburg, VA	USA	illumina	Caudle	100
4.56378e+06	Animal-associated	12LRC1: Effect of antibiotic treatment on the fecal microbiome of a dairy cow	2176742304	21551904	terrestrial biome	cow shed	animal manure	miscellaneous	WGS	Virginia Tech Dairy Farm, Blacksburg, VA	USA	illumina	Caudle	101
4.56378e+06	Animal-associated	12LRC1: Effect of antibiotic treatment on the fecal microbiome of a dairy cow	2176742304	21551904	terrestrial biome	cow shed	animal manure	miscellaneous	WGS	Virginia Tech Dairy Farm, Blacksburg, VA	USA	illumina	Caudle	101
4.56378e+06	Animal-associated	12LRC1: Effect of antibiotic treatment on the fecal microbiome of a dairy cow	3381224268	33477468	terrestrial biome	cow shed	animal manure	miscellaneous	WGS	Virginia Tech Dairy Farm, Blacksburg, VA	USA	illumina	Caudle	101
4.56378e+06	Animal-associated	12LRC1: Effect of antibiotic treatment on the fecal microbiome of a dairy cow	3347746800	33477468	terrestrial biome	cow shed	animal manure	miscellaneous	WGS	Virginia Tech Dairy Farm, Blacksburg, VA	USA	illumina	Caudle	100
4.56379e+06	Animal-associated	12LRC1: Effect of antibiotic treatment on the fecal microbiome of a dairy cow	3720873734	36840334	terrestrial biome	cow shed	animal manure	miscellaneous	WGS	Virginia Tech Dairy Farm, Blacksburg, VA	USA	illumina	Caudle	101
4.56379e+06	Animal-associated	12LRC1: Effect of antibiotic treatment on the fecal microbiome of a dairy cow	3684033400	36840334	terrestrial biome	cow shed	animal manure	miscellaneous	WGS	Virginia Tech Dairy Farm, Blacksburg, VA	USA	illumina	Caudle	100
4.5638e+06	Water	ShrimpTankFloc	5192433474	20805008	aquatic biome	biofilm	water	microbial mat|biofilm	WGS	North Carolina	USA	illumina	Haft	249.576
4.56602e+06	Wastewater/sludge	SysBioNaMa	3010344455	28974185	aquatic biome	wastewater treatment plant	activated sludge	built environment	WGS	Schifflange wastewater reatment plant	Luxembourg	illumina	Wilmes	103.897
4.56673e+06	Wastewater/sludge	metagenome of completetly autotrophic nitrogen removal system	3451329580	34171580	aquatic biome	biofilm	water	wastewater|sludge	WGS	Harbin	China	illumina	Chu	101
4.56863e+06	Wastewater/sludge	Initial activated sludge DNA	2214026800	22140268	aquatic biome	organic feature	anthropogenic environmental material	wastewater|sludge	WGS	Geneva	Switzerland	illumina	Lefort	100
4.56863e+06	Wastewater/sludge	Initial activated sludge DNA	2214026800	22140268	aquatic biome	organic feature	anthropogenic environmental material	wastewater|sludge	WGS	Geneva	Switzerland	illumina	Lefort	100
4.56943e+06	Water	International Geobiology Course 2014	GB14 Black Soil Upstream of Weir	3093070370	9800935	freshwater biome	hydrographic feature	microbial mat material	WGS	Little Hot Creek	USA	illumina	Stevenson	315.589
4.56943e+06	Water	International Geobiology Course 2014	GB14 Orange Biofilm Below Weir	3072925491	9836592	freshwater biome	hydrographic feature	microbial mat material	WGS	Little Hot Creek	USA	illumina	Stevenson	312.397
4.56943e+06	Water	International Geobiology Course 2014	LHC14 Cone Pool Cones	3897484022	12548374	freshwater biome	hydrographic feature	microbial mat material	WGS	Little Hot Creek	USA	illumina	Stevenson	310.597
4.56943e+06	Water	International Geobiology Course 2014	GB14 Cone Pool Mat	3817077454	12287695	freshwater biome	hydrographic feature	microbial mat material	WGS	Little Hot Creek	USA	illumina	Stevenson	310.642
4.56957e+06	Wastewater/sludge	Initial activated sludge and aerobic granules DNA	3799578400	37995784	aquatic biome	organic feature	anthropogenic environmental material	wastewater|sludge	WGS	Geneva	Switzerland	illumina	Lefort	100
4.56957e+06	Wastewater/sludge	Initial activated sludge and aerobic granules DNA	3799578400	37995784	aquatic biome	organic feature	anthropogenic environmental material	wastewater|sludge	WGS	Geneva	Switzerland	illumina	Lefort	100
4.5696e+06	Wastewater/sludge	Final activated sludge and aerobic granules DNA	2975897700	29758977	aquatic biome	organic feature	anthropogenic environmental material	wastewater|sludge	WGS	Geneva	Switzerland	illumina	Lefort	100
4.5696e+06	Wastewater/sludge	Final activated sludge and aerobic granules DNA	2975897700	29758977	aquatic biome	organic feature	anthropogenic environmental material	wastewater|sludge	WGS	Geneva	Switzerland	illumina	Lefort	100
4.57212e+06	Sediment	LucasStal-mats-gradient	1200816500	11968822	marine biome	tidal pool	sediment	microbial mat|biofilm	WGS	Schiermonnikoog	Netherlands	illumina	Stal	100.329
4.57212e+06	Sediment	LucasStal-mats-gradient	1268954985	12557615	marine biome	tidal pool	sediment	microbial mat|biofilm	WGS	Schiermonnikoog	Netherlands	illumina	Stal	101.051
4.57217e+06	Wastewater/sludge	Final activated sludge DNA	2610458000	26104580	aquatic biome	organic feature	anthropogenic environmental material	wastewater|sludge	WGS	Geneva	Switzerland	illumina	Lefort	100
4.57217e+06	Wastewater/sludge	Final activated sludge DNA	2610458000	26104580	aquatic biome	organic feature	anthropogenic environmental material	wastewater|sludge	WGS	Geneva	Switzerland	illumina	Lefort	100
4.5722e+06	Sediment	LucasStal-mats-gradient	1220833607	12086092	marine biome	tidal pool	sediment	microbial mat|biofilm	WGS	Schiermonnikoog	Netherlands	illumina	Stal	101.011
4.5722e+06	Sediment	LucasStal-mats-gradient	1454272611	14385076	marine biome	tidal pool	sediment	microbial mat|biofilm	WGS	Schiermonnikoog	Netherlands	illumina	Stal	101.096
4.5722e+06	Sediment	LucasStal-mats-gradient	1301779531	12715511	marine biome	tidal pool	sediment	microbial mat|biofilm	WGS	Schiermonnikoog	Netherlands	illumina	Stal	102.377
4.58069e+06	Animal-associated	S_TS_MG	3061752885	31466603	marine coral reef biome	animal-associated habitat	organic material	host-associated	WGS	Xisha island	China	illumina	Li	97.302
4.5807e+06	Animal-associated	S_TS_MG	3063039269	31466603	marine coral reef biome	animal-associated habitat	organic material	host-associated	WGS	Xisha island	China	illumina	Li	97.343
4.5807e+06	Animal-associated	S_TS_MG	3057221614	31466603	marine coral reef biome	animal-associated habitat	organic material	host-associated	WGS	Xisha island	China	illumina	Li	97.158
4.5807e+06	Animal-associated	S_TS_MG	3057761978	31466603	marine coral reef biome	animal-associated habitat	organic material	host-associated	WGS	Xisha island	China	illumina	Li	97.175
4.5807e+06	Animal-associated	S_TS_MG	3043703764	31466603	marine coral reef biome	animal-associated habitat	organic material	host-associated	WGS	Xisha island	China	illumina	Li	96.728
4.5807e+06	Animal-associated	S_TS_MG	3044547097	31466603	marine coral reef biome	animal-associated habitat	organic material	host-associated	WGS	Xisha island	China	illumina	Li	96.755
4.5807e+06	Animal-associated	S_TS_MG	3036323979	31466603	marine coral reef biome	animal-associated habitat	organic material	host-associated	WGS	Xisha island	China	illumina	Li	96.494
4.5807e+06	Animal-associated	S_TS_MG	3042456057	31466603	marine coral reef biome	animal-associated habitat	organic material	host-associated	WGS	Xisha island	China	illumina	Li	96.688
4.5807e+06	Animal-associated	S_TS_MG	2935908301	30760280	marine coral reef biome	animal-associated habitat	organic material	host-associated	WGS	Xisha island	China	illumina	Li	95.445
4.5807e+06	Animal-associated	S_TS_MG	1619370403	17081450	marine coral reef biome	animal-associated habitat	organic material	host-associated	WGS	Xisha island	China	illumina	Li	94.803
4.61243e+06	Animal-associated	Hess-comparison	9953708398	47659020	terrestrial biome	animal-associated habitat	chyme	host-associated	WGS	University of Illinois	USA	illumina	Rubin	208.853
