# Supplementary material for: The structure and diversity of human, animal and environmental resistomes
Source: Microbiome. 2016 Oct 7;4:54. doi: 10.1186/s40168-016-0199-5 (PMC5055678; doi:10.1186/s40168-016-0199-5)
Supplement: Additional file 6: Table S5. — Metadata for samples collected from Human Microbiome Project (HMP) repository. (XLSX 25 kb) [file 40168_2016_199_MOESM6_ESM.xlsx]

## Sheet: Sheet1
Additional file 6: Table S5. Metadata for samples collected from Human Microbiome Project (HMP) repository
Metagenome_ID	Body_site	Project	Feature	Sequencing_type	country	Sequencing_method
SRR038746	Gastrointestinal	Human Microbiome Project (HMP)	human-associated habitat	WGS	United States of America	Illumina
SRR041655	Gastrointestinal	Human Microbiome Project (HMP)	human-associated habitat	WGS	United States of America	Illumina
SRR041660	Gastrointestinal	Human Microbiome Project (HMP)	human-associated habitat	WGS	United States of America	Illumina
SRR042027	Gastrointestinal	Human Microbiome Project (HMP)	human-associated habitat	WGS	United States of America	Illumina
SRR042182	Gastrointestinal	Human Microbiome Project (HMP)	human-associated habitat	WGS	United States of America	Illumina
SRR042491	Gastrointestinal	Human Microbiome Project (HMP)	human-associated habitat	WGS	United States of America	Illumina
SRR059322	Oral	Human Microbiome Project (HMP)	human-associated habitat	WGS	United States of America	Illumina
SRR059328	Oral	Human Microbiome Project (HMP)	human-associated habitat	WGS	United States of America	Illumina
SRR059331	Gastrointestinal	Human Microbiome Project (HMP)	human-associated habitat	WGS	United States of America	Illumina
SRR059339	Gastrointestinal	Human Microbiome Project (HMP)	human-associated habitat	WGS	United States of America	Illumina
SRR059340	Oral	Human Microbiome Project (HMP)	human-associated habitat	WGS	United States of America	Illumina
SRR059345	Gastrointestinal	Human Microbiome Project (HMP)	human-associated habitat	WGS	United States of America	Illumina
SRR059347	Gastrointestinal	Human Microbiome Project (HMP)	human-associated habitat	WGS	United States of America	Illumina
SRR059350	Gastrointestinal	Human Microbiome Project (HMP)	human-associated habitat	WGS	United States of America	Illumina
SRR059353	Gastrointestinal	Human Microbiome Project (HMP)	human-associated habitat	WGS	United States of America	Illumina
SRR059355	Gastrointestinal	Human Microbiome Project (HMP)	human-associated habitat	WGS	United States of America	Illumina
SRR059357	Gastrointestinal	Human Microbiome Project (HMP)	human-associated habitat	WGS	United States of America	Illumina
SRR059358	Oral	Human Microbiome Project (HMP)	human-associated habitat	WGS	United States of America	Illumina
SRR059363	Oral	Human Microbiome Project (HMP)	human-associated habitat	WGS	United States of America	Illumina
SRR059365	Airways	Human Microbiome Project (HMP)	human-associated habitat	WGS	United States of America	Illumina
SRR059367	Gastrointestinal	Human Microbiome Project (HMP)	human-associated habitat	WGS	United States of America	Illumina
SRR059371	Oral	Human Microbiome Project (HMP)	human-associated habitat	WGS	United States of America	Illumina
SRR059373	Gastrointestinal	Human Microbiome Project (HMP)	human-associated habitat	WGS	United States of America	Illumina
SRR059374	Oral	Human Microbiome Project (HMP)	human-associated habitat	WGS	United States of America	Illumina
SRR059377	Airways	Human Microbiome Project (HMP)	human-associated habitat	WGS	United States of America	Illumina
SRR059379	Gastrointestinal	Human Microbiome Project (HMP)	human-associated habitat	WGS	United States of America	Illumina
SRR059401	Airways	Human Microbiome Project (HMP)	human-associated habitat	WGS	United States of America	Illumina
SRR059403	Oral	Human Microbiome Project (HMP)	human-associated habitat	WGS	United States of America	Illumina
SRR059407	Gastrointestinal	Human Microbiome Project (HMP)	human-associated habitat	WGS	United States of America	Illumina
SRR059411	Airways	Human Microbiome Project (HMP)	human-associated habitat	WGS	United States of America	Illumina
SRR059414	Oral	Human Microbiome Project (HMP)	human-associated habitat	WGS	United States of America	Illumina
SRR059416	Gastrointestinal	Human Microbiome Project (HMP)	human-associated habitat	WGS	United States of America	Illumina
SRR059420	Gastrointestinal	Human Microbiome Project (HMP)	human-associated habitat	WGS	United States of America	Illumina
SRR059425	Gastrointestinal	Human Microbiome Project (HMP)	human-associated habitat	WGS	United States of America	Illumina
SRR059428	Oral	Human Microbiome Project (HMP)	human-associated habitat	WGS	United States of America	Illumina
SRR059433	Oral	Human Microbiome Project (HMP)	human-associated habitat	WGS	United States of America	Illumina
SRR059437	Oral	Human Microbiome Project (HMP)	human-associated habitat	WGS	United States of America	Illumina
SRR059440	Gastrointestinal	Human Microbiome Project (HMP)	human-associated habitat	WGS	United States of America	Illumina
SRR059446	Oral	Human Microbiome Project (HMP)	human-associated habitat	WGS	United States of America	Illumina
SRR059453	Urogenital	Human Microbiome Project (HMP)	human-associated habitat	WGS	United States of America	Illumina
SRR059475	Airways	Human Microbiome Project (HMP)	human-associated habitat	WGS	United States of America	Illumina
SRR059484	Oral	Human Microbiome Project (HMP)	human-associated habitat	WGS	United States of America	Illumina
SRR059490	Oral	Human Microbiome Project (HMP)	human-associated habitat	WGS	United States of America	Illumina
SRR059493	Oral	Human Microbiome Project (HMP)	human-associated habitat	WGS	United States of America	Illumina
SRR059510	Oral	Human Microbiome Project (HMP)	human-associated habitat	WGS	United States of America	Illumina
SRR059812	Gastrointestinal	Human Microbiome Project (HMP)	human-associated habitat	WGS	United States of America	Illumina
SRR059814	Oral	Human Microbiome Project (HMP)	human-associated habitat	WGS	United States of America	Illumina
SRR059818	Gastrointestinal	Human Microbiome Project (HMP)	human-associated habitat	WGS	United States of America	Illumina
SRR059829	Gastrointestinal	Human Microbiome Project (HMP)	human-associated habitat	WGS	United States of America	Illumina
SRR059839	Oral	Human Microbiome Project (HMP)	human-associated habitat	WGS	United States of America	Illumina
SRR059859	Airways	Human Microbiome Project (HMP)	human-associated habitat	WGS	United States of America	Illumina
SRR059865	Oral	Human Microbiome Project (HMP)	human-associated habitat	WGS	United States of America	Illumina
SRR059877	Airways	Human Microbiome Project (HMP)	human-associated habitat	WGS	United States of America	Illumina
SRR059890	Gastrointestinal	Human Microbiome Project (HMP)	human-associated habitat	WGS	United States of America	Illumina
SRR059893	Oral	Human Microbiome Project (HMP)	human-associated habitat	WGS	United States of America	Illumina
SRR059899	Oral	Human Microbiome Project (HMP)	human-associated habitat	WGS	United States of America	Illumina
SRR059900	Gastrointestinal	Human Microbiome Project (HMP)	human-associated habitat	WGS	United States of America	Illumina
SRR059910	Gastrointestinal	Human Microbiome Project (HMP)	human-associated habitat	WGS	United States of America	Illumina
SRR059913	Airways	Human Microbiome Project (HMP)	human-associated habitat	WGS	United States of America	Illumina
SRR059919	Oral	Human Microbiome Project (HMP)	human-associated habitat	WGS	United States of America	Illumina
SRR059928	Oral	Human Microbiome Project (HMP)	human-associated habitat	WGS	United States of America	Illumina
SRR059957	Oral	Human Microbiome Project (HMP)	human-associated habitat	WGS	United States of America	Illumina
SRR059984	Gastrointestinal	Human Microbiome Project (HMP)	human-associated habitat	WGS	United States of America	Illumina
SRR059990	Gastrointestinal	Human Microbiome Project (HMP)	human-associated habitat	WGS	United States of America	Illumina
SRR059994	Oral	Human Microbiome Project (HMP)	human-associated habitat	WGS	United States of America	Illumina
SRR059996	Airways	Human Microbiome Project (HMP)	human-associated habitat	WGS	United States of America	Illumina
SRR060000	Gastrointestinal	Human Microbiome Project (HMP)	human-associated habitat	WGS	United States of America	Illumina
SRR060001	Gastrointestinal	Human Microbiome Project (HMP)	human-associated habitat	WGS	United States of America	Illumina
SRR060028	Airways	Human Microbiome Project (HMP)	human-associated habitat	WGS	United States of America	Illumina
SRR060033	Oral	Human Microbiome Project (HMP)	human-associated habitat	WGS	United States of America	Illumina
SRR060043	Urogenital	Human Microbiome Project (HMP)	human-associated habitat	WGS	United States of America	Illumina
SRR060081	Oral	Human Microbiome Project (HMP)	human-associated habitat	WGS	United States of America	Illumina
SRR060121	Oral	Human Microbiome Project (HMP)	human-associated habitat	WGS	United States of America	Illumina
SRR060137	Gastrointestinal	Human Microbiome Project (HMP)	human-associated habitat	WGS	United States of America	Illumina
SRR060142	Oral	Human Microbiome Project (HMP)	human-associated habitat	WGS	United States of America	Illumina
SRR060153	Urogenital	Human Microbiome Project (HMP)	human-associated habitat	WGS	United States of America	Illumina
SRR060356	Gastrointestinal	Human Microbiome Project (HMP)	human-associated habitat	WGS	United States of America	Illumina
SRR060361	Oral	Human Microbiome Project (HMP)	human-associated habitat	WGS	United States of America	Illumina
SRR060365	Gastrointestinal	Human Microbiome Project (HMP)	human-associated habitat	WGS	United States of America	Illumina
SRR060367	Airways	Human Microbiome Project (HMP)	human-associated habitat	WGS	United States of America	Illumina
SRR060375	Gastrointestinal	Human Microbiome Project (HMP)	human-associated habitat	WGS	United States of America	Illumina
SRR060378	Oral	Human Microbiome Project (HMP)	human-associated habitat	WGS	United States of America	Illumina
SRR060387	Oral	Human Microbiome Project (HMP)	human-associated habitat	WGS	United States of America	Illumina
SRR060399	Airways	Human Microbiome Project (HMP)	human-associated habitat	WGS	United States of America	Illumina
SRR060405	Oral	Human Microbiome Project (HMP)	human-associated habitat	WGS	United States of America	Illumina
SRR060411	Gastrointestinal	Human Microbiome Project (HMP)	human-associated habitat	WGS	United States of America	Illumina
SRR060421	Oral	Human Microbiome Project (HMP)	human-associated habitat	WGS	United States of America	Illumina
SRR060429	Airways	Human Microbiome Project (HMP)	human-associated habitat	WGS	United States of America	Illumina
SRR060439	Airways	Human Microbiome Project (HMP)	human-associated habitat	WGS	United States of America	Illumina
SRR060440	Oral	Human Microbiome Project (HMP)	human-associated habitat	WGS	United States of America	Illumina
SRR061044	Gastrointestinal	Human Microbiome Project (HMP)	human-associated habitat	WGS	United States of America	Illumina
SRR061111	Gastrointestinal	Human Microbiome Project (HMP)	human-associated habitat	WGS	United States of America	Illumina
SRR061115	Gastrointestinal	Human Microbiome Project (HMP)	human-associated habitat	WGS	United States of America	Illumina
SRR061119	Gastrointestinal	Human Microbiome Project (HMP)	human-associated habitat	WGS	United States of America	Illumina
SRR061121	Gastrointestinal	Human Microbiome Project (HMP)	human-associated habitat	WGS	United States of America	Illumina
SRR061124	Gastrointestinal	Human Microbiome Project (HMP)	human-associated habitat	WGS	United States of America	Illumina
SRR061132	Gastrointestinal	Human Microbiome Project (HMP)	human-associated habitat	WGS	United States of America	Illumina
SRR061141	Oral	Human Microbiome Project (HMP)	human-associated habitat	WGS	United States of America	Illumina
SRR061147	Gastrointestinal	Human Microbiome Project (HMP)	human-associated habitat	WGS	United States of America	Illumina
SRR061153	Gastrointestinal	Human Microbiome Project (HMP)	human-associated habitat	WGS	United States of America	Illumina
SRR061156	Gastrointestinal	Human Microbiome Project (HMP)	human-associated habitat	WGS	United States of America	Illumina
SRR061159	Oral	Human Microbiome Project (HMP)	human-associated habitat	WGS	United States of America	Illumina
SRR061178	Oral	Human Microbiome Project (HMP)	human-associated habitat	WGS	United States of America	Illumina
SRR061179	Urogenital	Human Microbiome Project (HMP)	human-associated habitat	WGS	United States of America	Illumina
SRR061187	Gastrointestinal	Human Microbiome Project (HMP)	human-associated habitat	WGS	United States of America	Illumina
SRR061195	Gastrointestinal	Human Microbiome Project (HMP)	human-associated habitat	WGS	United States of America	Illumina
SRR061196	Urogenital	Human Microbiome Project (HMP)	human-associated habitat	WGS	United States of America	Illumina
SRR061199	Gastrointestinal	Human Microbiome Project (HMP)	human-associated habitat	WGS	United States of America	Illumina
SRR061201	Urogenital	Human Microbiome Project (HMP)	human-associated habitat	WGS	United States of America	Illumina
SRR061205	Gastrointestinal	Human Microbiome Project (HMP)	human-associated habitat	WGS	United States of America	Illumina
SRR061210	Oral	Human Microbiome Project (HMP)	human-associated habitat	WGS	United States of America	Illumina
SRR061215	Gastrointestinal	Human Microbiome Project (HMP)	human-associated habitat	WGS	United States of America	Illumina
SRR061218	Gastrointestinal	Human Microbiome Project (HMP)	human-associated habitat	WGS	United States of America	Illumina
SRR061222	Gastrointestinal	Human Microbiome Project (HMP)	human-associated habitat	WGS	United States of America	Illumina
SRR061225	Oral	Human Microbiome Project (HMP)	human-associated habitat	WGS	United States of America	Illumina
SRR061226	Gastrointestinal	Human Microbiome Project (HMP)	human-associated habitat	WGS	United States of America	Illumina
SRR061230	Gastrointestinal	Human Microbiome Project (HMP)	human-associated habitat	WGS	United States of America	Illumina
SRR061239	Oral	Human Microbiome Project (HMP)	human-associated habitat	WGS	United States of America	Illumina
SRR061244	Oral	Human Microbiome Project (HMP)	human-associated habitat	WGS	United States of America	Illumina
SRR061252	Oral	Human Microbiome Project (HMP)	human-associated habitat	WGS	United States of America	Illumina
SRR061255	Gastrointestinal	Human Microbiome Project (HMP)	human-associated habitat	WGS	United States of America	Illumina
SRR061259	Oral	Human Microbiome Project (HMP)	human-associated habitat	WGS	United States of America	Illumina
SRR061263	Urogenital	Human Microbiome Project (HMP)	human-associated habitat	WGS	United States of America	Illumina
SRR061274	Urogenital	Human Microbiome Project (HMP)	human-associated habitat	WGS	United States of America	Illumina
SRR061276	Oral	Human Microbiome Project (HMP)	human-associated habitat	WGS	United States of America	Illumina
SRR061277	Skin	Human Microbiome Project (HMP)	human-associated habitat	WGS	United States of America	Illumina
SRR061280	Gastrointestinal	Human Microbiome Project (HMP)	human-associated habitat	WGS	United States of America	Illumina
SRR061288	Skin	Human Microbiome Project (HMP)	human-associated habitat	WGS	United States of America	Illumina
SRR061289	Oral	Human Microbiome Project (HMP)	human-associated habitat	WGS	United States of America	Illumina
SRR061293	Airways	Human Microbiome Project (HMP)	human-associated habitat	WGS	United States of America	Illumina
SRR061299	Urogenital	Human Microbiome Project (HMP)	human-associated habitat	WGS	United States of America	Illumina
SRR061302	Oral	Human Microbiome Project (HMP)	human-associated habitat	WGS	United States of America	Illumina
SRR061309	Skin	Human Microbiome Project (HMP)	human-associated habitat	WGS	United States of America	Illumina
SRR061311	Oral	Human Microbiome Project (HMP)	human-associated habitat	WGS	United States of America	Illumina
SRR061317	Skin	Human Microbiome Project (HMP)	human-associated habitat	WGS	United States of America	Illumina
SRR061319	Oral	Human Microbiome Project (HMP)	human-associated habitat	WGS	United States of America	Illumina
SRR061326	Gastrointestinal	Human Microbiome Project (HMP)	human-associated habitat	WGS	United States of America	Illumina
SRR061330	Gastrointestinal	Human Microbiome Project (HMP)	human-associated habitat	WGS	United States of America	Illumina
SRR061335	Oral	Human Microbiome Project (HMP)	human-associated habitat	WGS	United States of America	Illumina
SRR061336	Skin	Human Microbiome Project (HMP)	human-associated habitat	WGS	United States of America	Illumina
SRR061343	Gastrointestinal	Human Microbiome Project (HMP)	human-associated habitat	WGS	United States of America	Illumina
SRR061348	Airways	Human Microbiome Project (HMP)	human-associated habitat	WGS	United States of America	Illumina
SRR061351	Skin	Human Microbiome Project (HMP)	human-associated habitat	WGS	United States of America	Illumina
SRR061354	Oral	Human Microbiome Project (HMP)	human-associated habitat	WGS	United States of America	Illumina
SRR061361	Skin	Human Microbiome Project (HMP)	human-associated habitat	WGS	United States of America	Illumina
SRR061365	Oral	Human Microbiome Project (HMP)	human-associated habitat	WGS	United States of America	Illumina
SRR061369	Skin	Human Microbiome Project (HMP)	human-associated habitat	WGS	United States of America	Illumina
SRR061370	Airways	Human Microbiome Project (HMP)	human-associated habitat	WGS	United States of America	Illumina
SRR061373	Airways	Human Microbiome Project (HMP)	human-associated habitat	WGS	United States of America	Illumina
SRR061376	Skin	Human Microbiome Project (HMP)	human-associated habitat	WGS	United States of America	Illumina
SRR061377	Oral	Human Microbiome Project (HMP)	human-associated habitat	WGS	United States of America	Illumina
SRR061387	Airways	Human Microbiome Project (HMP)	human-associated habitat	WGS	United States of America	Illumina
SRR061389	Oral	Human Microbiome Project (HMP)	human-associated habitat	WGS	United States of America	Illumina
SRR061392	Airways	Human Microbiome Project (HMP)	human-associated habitat	WGS	United States of America	Illumina
SRR061398	Skin	Human Microbiome Project (HMP)	human-associated habitat	WGS	United States of America	Illumina
SRR061400	Oral	Human Microbiome Project (HMP)	human-associated habitat	WGS	United States of America	Illumina
SRR061405	Skin	Human Microbiome Project (HMP)	human-associated habitat	WGS	United States of America	Illumina
SRR061415	Skin	Human Microbiome Project (HMP)	human-associated habitat	WGS	United States of America	Illumina
SRR061432	Gastrointestinal	Human Microbiome Project (HMP)	human-associated habitat	WGS	United States of America	Illumina
SRR061441	Oral	Human Microbiome Project (HMP)	human-associated habitat	WGS	United States of America	Illumina
SRR061451	Oral	Human Microbiome Project (HMP)	human-associated habitat	WGS	United States of America	Illumina
SRR061456	Gastrointestinal	Human Microbiome Project (HMP)	human-associated habitat	WGS	United States of America	Illumina
SRR061466	Skin	Human Microbiome Project (HMP)	human-associated habitat	WGS	United States of America	Illumina
SRR061469	Skin	Human Microbiome Project (HMP)	human-associated habitat	WGS	United States of America	Illumina
SRR061480	Airways	Human Microbiome Project (HMP)	human-associated habitat	WGS	United States of America	Illumina
SRR061484	Gastrointestinal	Human Microbiome Project (HMP)	human-associated habitat	WGS	United States of America	Illumina
SRR061494	Gastrointestinal	Human Microbiome Project (HMP)	human-associated habitat	WGS	United States of America	Illumina
SRR061499	Gastrointestinal	Human Microbiome Project (HMP)	human-associated habitat	WGS	United States of America	Illumina
SRR061506	Skin	Human Microbiome Project (HMP)	human-associated habitat	WGS	United States of America	Illumina
SRR061511	Oral	Human Microbiome Project (HMP)	human-associated habitat	WGS	United States of America	Illumina
SRR061513	Airways	Human Microbiome Project (HMP)	human-associated habitat	WGS	United States of America	Illumina
SRR061520	Oral	Human Microbiome Project (HMP)	human-associated habitat	WGS	United States of America	Illumina
SRR061525	Airways	Human Microbiome Project (HMP)	human-associated habitat	WGS	United States of America	Illumina
SRR061530	Airways	Human Microbiome Project (HMP)	human-associated habitat	WGS	United States of America	Illumina
SRR061550	Oral	Human Microbiome Project (HMP)	human-associated habitat	WGS	United States of America	Illumina
SRR061552	Urogenital	Human Microbiome Project (HMP)	human-associated habitat	WGS	United States of America	Illumina
SRR061555	Gastrointestinal	Human Microbiome Project (HMP)	human-associated habitat	WGS	United States of America	Illumina
SRR061561	Urogenital	Human Microbiome Project (HMP)	human-associated habitat	WGS	United States of America	Illumina
SRR061566	Oral	Human Microbiome Project (HMP)	human-associated habitat	WGS	United States of America	Illumina
SRR061568	Gastrointestinal	Human Microbiome Project (HMP)	human-associated habitat	WGS	United States of America	Illumina
SRR061574	Gastrointestinal	Human Microbiome Project (HMP)	human-associated habitat	WGS	United States of America	Illumina
SRR061583	Gastrointestinal	Human Microbiome Project (HMP)	human-associated habitat	WGS	United States of America	Illumina
SRR061585	Oral	Human Microbiome Project (HMP)	human-associated habitat	WGS	United States of America	Illumina
SRR061590	Oral	Human Microbiome Project (HMP)	human-associated habitat	WGS	United States of America	Illumina
SRR061592	Airways	Human Microbiome Project (HMP)	human-associated habitat	WGS	United States of America	Illumina
SRR061593	Urogenital	Human Microbiome Project (HMP)	human-associated habitat	WGS	United States of America	Illumina
SRR061689	Gastrointestinal	Human Microbiome Project (HMP)	human-associated habitat	WGS	United States of America	Illumina
SRR061690	Gastrointestinal	Human Microbiome Project (HMP)	human-associated habitat	WGS	United States of America	Illumina
SRR061903	Gastrointestinal	Human Microbiome Project (HMP)	human-associated habitat	WGS	United States of America	Illumina
SRR061904	Gastrointestinal	Human Microbiome Project (HMP)	human-associated habitat	WGS	United States of America	Illumina
SRR061914	Airways	Human Microbiome Project (HMP)	human-associated habitat	WGS	United States of America	Illumina
SRR061916	Oral	Human Microbiome Project (HMP)	human-associated habitat	WGS	United States of America	Illumina
SRR061920	Gastrointestinal	Human Microbiome Project (HMP)	human-associated habitat	WGS	United States of America	Illumina
SRR061921	Skin	Human Microbiome Project (HMP)	human-associated habitat	WGS	United States of America	Illumina
SRR061922	Skin	Human Microbiome Project (HMP)	human-associated habitat	WGS	United States of America	Illumina
SRR061923	Skin	Human Microbiome Project (HMP)	human-associated habitat	WGS	United States of America	Illumina
SRR061924	Skin	Human Microbiome Project (HMP)	human-associated habitat	WGS	United States of America	Illumina
SRR061925	Skin	Human Microbiome Project (HMP)	human-associated habitat	WGS	United States of America	Illumina
SRR061926	Skin	Human Microbiome Project (HMP)	human-associated habitat	WGS	United States of America	Illumina
SRR061927	Skin	Human Microbiome Project (HMP)	human-associated habitat	WGS	United States of America	Illumina
SRR061928	Skin	Human Microbiome Project (HMP)	human-associated habitat	WGS	United States of America	Illumina
SRR061930	Gastrointestinal	Human Microbiome Project (HMP)	human-associated habitat	WGS	United States of America	Illumina
SRR061934	Gastrointestinal	Human Microbiome Project (HMP)	human-associated habitat	WGS	United States of America	Illumina
SRR061941	Skin	Human Microbiome Project (HMP)	human-associated habitat	WGS	United States of America	Illumina
SRR061942	Skin	Human Microbiome Project (HMP)	human-associated habitat	WGS	United States of America	Illumina
SRR061945	Oral	Human Microbiome Project (HMP)	human-associated habitat	WGS	United States of America	Illumina
SRR061947	Skin	Human Microbiome Project (HMP)	human-associated habitat	WGS	United States of America	Illumina
SRR061948	Skin	Human Microbiome Project (HMP)	human-associated habitat	WGS	United States of America	Illumina
SRR061953	Oral	Human Microbiome Project (HMP)	human-associated habitat	WGS	United States of America	Illumina
SRR061968	Oral	Human Microbiome Project (HMP)	human-associated habitat	WGS	United States of America	Illumina
SRR061973	Gastrointestinal	Human Microbiome Project (HMP)	human-associated habitat	WGS	United States of America	Illumina
SRR061979	Oral	Human Microbiome Project (HMP)	human-associated habitat	WGS	United States of America	Illumina
SRR061995	Skin	Human Microbiome Project (HMP)	human-associated habitat	WGS	United States of America	Illumina
SRR061997	Oral	Human Microbiome Project (HMP)	human-associated habitat	WGS	United States of America	Illumina
SRR062005	Skin	Human Microbiome Project (HMP)	human-associated habitat	WGS	United States of America	Illumina
SRR062006	Skin	Human Microbiome Project (HMP)	human-associated habitat	WGS	United States of America	Illumina
SRR062014	Oral	Human Microbiome Project (HMP)	human-associated habitat	WGS	United States of America	Illumina
SRR062015	Skin	Human Microbiome Project (HMP)	human-associated habitat	WGS	United States of America	Illumina
SRR062016	Skin	Human Microbiome Project (HMP)	human-associated habitat	WGS	United States of America	Illumina
SRR062017	Skin	Human Microbiome Project (HMP)	human-associated habitat	WGS	United States of America	Illumina
SRR062018	Skin	Human Microbiome Project (HMP)	human-associated habitat	WGS	United States of America	Illumina
SRR062019	Skin	Human Microbiome Project (HMP)	human-associated habitat	WGS	United States of America	Illumina
SRR062020	Skin	Human Microbiome Project (HMP)	human-associated habitat	WGS	United States of America	Illumina
SRR062034	Oral	Human Microbiome Project (HMP)	human-associated habitat	WGS	United States of America	Illumina
SRR062042	Oral	Human Microbiome Project (HMP)	human-associated habitat	WGS	United States of America	Illumina
SRR062056	Oral	Human Microbiome Project (HMP)	human-associated habitat	WGS	United States of America	Illumina
SRR062068	Oral	Human Microbiome Project (HMP)	human-associated habitat	WGS	United States of America	Illumina
SRR062090	Skin	Human Microbiome Project (HMP)	human-associated habitat	WGS	United States of America	Illumina
SRR062091	Skin	Human Microbiome Project (HMP)	human-associated habitat	WGS	United States of America	Illumina
SRR062093	Oral	Human Microbiome Project (HMP)	human-associated habitat	WGS	United States of America	Illumina
SRR062101	Oral	Human Microbiome Project (HMP)	human-associated habitat	WGS	United States of America	Illumina
SRR062103	Gastrointestinal	Human Microbiome Project (HMP)	human-associated habitat	WGS	United States of America	Illumina
SRR062108	Skin	Human Microbiome Project (HMP)	human-associated habitat	WGS	United States of America	Illumina
SRR062276	Urogenital	Human Microbiome Project (HMP)	human-associated habitat	WGS	United States of America	Illumina
SRR062281	Oral	Human Microbiome Project (HMP)	human-associated habitat	WGS	United States of America	Illumina
SRR062289	Airways	Human Microbiome Project (HMP)	human-associated habitat	WGS	United States of America	Illumina
SRR062300	Oral	Human Microbiome Project (HMP)	human-associated habitat	WGS	United States of America	Illumina
SRR062311	Oral	Human Microbiome Project (HMP)	human-associated habitat	WGS	United States of America	Illumina
SRR062321	Gastrointestinal	Human Microbiome Project (HMP)	human-associated habitat	WGS	United States of America	Illumina
SRR062325	Oral	Human Microbiome Project (HMP)	human-associated habitat	WGS	United States of America	Illumina
SRR062332	Oral	Human Microbiome Project (HMP)	human-associated habitat	WGS	United States of America	Illumina
SRR062335	Urogenital	Human Microbiome Project (HMP)	human-associated habitat	WGS	United States of America	Illumina
SRR062341	Gastrointestinal	Human Microbiome Project (HMP)	human-associated habitat	WGS	United States of America	Illumina
SRR062347	Oral	Human Microbiome Project (HMP)	human-associated habitat	WGS	United States of America	Illumina
SRR062348	Gastrointestinal	Human Microbiome Project (HMP)	human-associated habitat	WGS	United States of America	Illumina
SRR062358	Airways	Human Microbiome Project (HMP)	human-associated habitat	WGS	United States of America	Illumina
SRR062365	Urogenital	Human Microbiome Project (HMP)	human-associated habitat	WGS	United States of America	Illumina
SRR062369	Urogenital	Human Microbiome Project (HMP)	human-associated habitat	WGS	United States of America	Illumina
SRR062375	Gastrointestinal	Human Microbiome Project (HMP)	human-associated habitat	WGS	United States of America	Illumina
SRR062377	Oral	Human Microbiome Project (HMP)	human-associated habitat	WGS	United States of America	Illumina
SRR062386	Gastrointestinal	Human Microbiome Project (HMP)	human-associated habitat	WGS	United States of America	Illumina
SRR062391	Oral	Human Microbiome Project (HMP)	human-associated habitat	WGS	United States of America	Illumina
SRR062395	Gastrointestinal	Human Microbiome Project (HMP)	human-associated habitat	WGS	United States of America	Illumina
SRR062406	Gastrointestinal	Human Microbiome Project (HMP)	human-associated habitat	WGS	United States of America	Illumina
SRR062410	Oral	Human Microbiome Project (HMP)	human-associated habitat	WGS	United States of America	Illumina
SRR062418	Gastrointestinal	Human Microbiome Project (HMP)	human-associated habitat	WGS	United States of America	Illumina
SRR062423	Gastrointestinal	Human Microbiome Project (HMP)	human-associated habitat	WGS	United States of America	Illumina
SRR062426	Gastrointestinal	Human Microbiome Project (HMP)	human-associated habitat	WGS	United States of America	Illumina
SRR062432	Oral	Human Microbiome Project (HMP)	human-associated habitat	WGS	United States of America	Illumina
SRR062437	Skin	Human Microbiome Project (HMP)	human-associated habitat	WGS	United States of America	Illumina
SRR062438	Skin	Human Microbiome Project (HMP)	human-associated habitat	WGS	United States of America	Illumina
SRR062439	Skin	Human Microbiome Project (HMP)	human-associated habitat	WGS	United States of America	Illumina
SRR062442	Skin	Human Microbiome Project (HMP)	human-associated habitat	WGS	United States of America	Illumina
SRR062444	Airways	Human Microbiome Project (HMP)	human-associated habitat	WGS	United States of America	Illumina
SRR062446	Gastrointestinal	Human Microbiome Project (HMP)	human-associated habitat	WGS	United States of America	Illumina
SRR062447	Gastrointestinal	Human Microbiome Project (HMP)	human-associated habitat	WGS	United States of America	Illumina
SRR062452	Oral	Human Microbiome Project (HMP)	human-associated habitat	WGS	United States of America	Illumina
SRR062460	Gastrointestinal	Human Microbiome Project (HMP)	human-associated habitat	WGS	United States of America	Illumina
SRR062467	Gastrointestinal	Human Microbiome Project (HMP)	human-associated habitat	WGS	United States of America	Illumina
SRR062468	Oral	Human Microbiome Project (HMP)	human-associated habitat	WGS	United States of America	Illumina
SRR062470	Urogenital	Human Microbiome Project (HMP)	human-associated habitat	WGS	United States of America	Illumina
SRR062486	Skin	Human Microbiome Project (HMP)	human-associated habitat	WGS	United States of America	Illumina
SRR062491	Oral	Human Microbiome Project (HMP)	human-associated habitat	WGS	United States of America	Illumina
SRR062492	Skin	Human Microbiome Project (HMP)	human-associated habitat	WGS	United States of America	Illumina
SRR062505	Oral	Human Microbiome Project (HMP)	human-associated habitat	WGS	United States of America	Illumina
SRR062513	Skin	Human Microbiome Project (HMP)	human-associated habitat	WGS	United States of America	Illumina
SRR062514	Skin	Human Microbiome Project (HMP)	human-associated habitat	WGS	United States of America	Illumina
SRR062524	Gastrointestinal	Human Microbiome Project (HMP)	human-associated habitat	WGS	United States of America	Illumina
SRR062527	Oral	Human Microbiome Project (HMP)	human-associated habitat	WGS	United States of America	Illumina
SRR062536	Airways	Human Microbiome Project (HMP)	human-associated habitat	WGS	United States of America	Illumina
SRR062538	Gastrointestinal	Human Microbiome Project (HMP)	human-associated habitat	WGS	United States of America	Illumina
SRR062539	Gastrointestinal	Human Microbiome Project (HMP)	human-associated habitat	WGS	United States of America	Illumina
SRR063466	Airways	Human Microbiome Project (HMP)	human-associated habitat	WGS	United States of America	Illumina
SRR063470	Gastrointestinal	Human Microbiome Project (HMP)	human-associated habitat	WGS	United States of America	Illumina
SRR063480	Gastrointestinal	Human Microbiome Project (HMP)	human-associated habitat	WGS	United States of America	Illumina
SRR063484	Gastrointestinal	Human Microbiome Project (HMP)	human-associated habitat	WGS	United States of America	Illumina
SRR063490	Airways	Human Microbiome Project (HMP)	human-associated habitat	WGS	United States of America	Illumina
SRR063492	Airways	Human Microbiome Project (HMP)	human-associated habitat	WGS	United States of America	Illumina
SRR063496	Oral	Human Microbiome Project (HMP)	human-associated habitat	WGS	United States of America	Illumina
SRR063507	Oral	Human Microbiome Project (HMP)	human-associated habitat	WGS	United States of America	Illumina
SRR063519	Oral	Human Microbiome Project (HMP)	human-associated habitat	WGS	United States of America	Illumina
SRR063523	Gastrointestinal	Human Microbiome Project (HMP)	human-associated habitat	WGS	United States of America	Illumina
SRR063524	Airways	Human Microbiome Project (HMP)	human-associated habitat	WGS	United States of America	Illumina
SRR063528	Oral	Human Microbiome Project (HMP)	human-associated habitat	WGS	United States of America	Illumina
SRR063531	Airways	Human Microbiome Project (HMP)	human-associated habitat	WGS	United States of America	Illumina
SRR063533	Skin	Human Microbiome Project (HMP)	human-associated habitat	WGS	United States of America	Illumina
SRR063675	Oral	Human Microbiome Project (HMP)	human-associated habitat	WGS	United States of America	Illumina
SRR063746	Oral	Human Microbiome Project (HMP)	human-associated habitat	WGS	United States of America	Illumina
SRR063917	Skin	Human Microbiome Project (HMP)	human-associated habitat	WGS	United States of America	Illumina
SRR063928	Oral	Human Microbiome Project (HMP)	human-associated habitat	WGS	United States of America	Illumina
SRR064436	Oral	Human Microbiome Project (HMP)	human-associated habitat	WGS	United States of America	Illumina
SRR346652	Urogenital	Human Microbiome Project (HMP)	human-associated habitat	WGS	United States of America	Illumina
SRR346676	Airways	Human Microbiome Project (HMP)	human-associated habitat	WGS	United States of America	Illumina
SRR346690	Airways	Human Microbiome Project (HMP)	human-associated habitat	WGS	United States of America	Illumina
SRR346706	Airways	Human Microbiome Project (HMP)	human-associated habitat	WGS	United States of America	Illumina
SRR353619	Urogenital	Human Microbiome Project (HMP)	human-associated habitat	WGS	United States of America	Illumina
SRR353628	Airways	Human Microbiome Project (HMP)	human-associated habitat	WGS	United States of America	Illumina
SRR353629	Airways	Human Microbiome Project (HMP)	human-associated habitat	WGS	United States of America	Illumina
SRR512078	Airways	Human Microbiome Project (HMP)	human-associated habitat	WGS	United States of America	Illumina
SRR512770	Urogenital	Human Microbiome Project (HMP)	human-associated habitat	WGS	United States of America	Illumina
SRR513144	Urogenital	Human Microbiome Project (HMP)	human-associated habitat	WGS	United States of America	Illumina
SRR513145	Airways	Human Microbiome Project (HMP)	human-associated habitat	WGS	United States of America	Illumina
SRR513146	Airways	Human Microbiome Project (HMP)	human-associated habitat	WGS	United States of America	Illumina
SRR513147	Urogenital	Human Microbiome Project (HMP)	human-associated habitat	WGS	United States of America	Illumina
SRR513150	Airways	Human Microbiome Project (HMP)	human-associated habitat	WGS	United States of America	Illumina
SRR513156	Airways	Human Microbiome Project (HMP)	human-associated habitat	WGS	United States of America	Illumina
SRR513168	Urogenital	Human Microbiome Project (HMP)	human-associated habitat	WGS	United States of America	Illumina
SRR513181	Airways	Human Microbiome Project (HMP)	human-associated habitat	WGS	United States of America	Illumina
SRR513374	Urogenital	Human Microbiome Project (HMP)	human-associated habitat	WGS	United States of America	Illumina
SRR513448	Urogenital	Human Microbiome Project (HMP)	human-associated habitat	WGS	United States of America	Illumina
SRR513452	Urogenital	Human Microbiome Project (HMP)	human-associated habitat	WGS	United States of America	Illumina
SRR513764	Airways	Human Microbiome Project (HMP)	human-associated habitat	WGS	United States of America	Illumina
SRR513769	Urogenital	Human Microbiome Project (HMP)	human-associated habitat	WGS	United States of America	Illumina
SRR513773	Urogenital	Human Microbiome Project (HMP)	human-associated habitat	WGS	United States of America	Illumina
SRR513779	Urogenital	Human Microbiome Project (HMP)	human-associated habitat	WGS	United States of America	Illumina
SRR513785	Urogenital	Human Microbiome Project (HMP)	human-associated habitat	WGS	United States of America	Illumina
SRR513792	Urogenital	Human Microbiome Project (HMP)	human-associated habitat	WGS	United States of America	Illumina
SRR513794	Airways	Human Microbiome Project (HMP)	human-associated habitat	WGS	United States of America	Illumina
SRR513805	Urogenital	Human Microbiome Project (HMP)	human-associated habitat	WGS	United States of America	Illumina
SRR513807	Urogenital	Human Microbiome Project (HMP)	human-associated habitat	WGS	United States of America	Illumina
SRR513818	Urogenital	Human Microbiome Project (HMP)	human-associated habitat	WGS	United States of America	Illumina
SRR514004	Urogenital	Human Microbiome Project (HMP)	human-associated habitat	WGS	United States of America	Illumina
SRR514180	Urogenital	Human Microbiome Project (HMP)	human-associated habitat	WGS	United States of America	Illumina
SRR514205	Urogenital	Human Microbiome Project (HMP)	human-associated habitat	WGS	United States of America	Illumina
SRR514207	Urogenital	Human Microbiome Project (HMP)	human-associated habitat	WGS	United States of America	Illumina
SRR514213	Urogenital	Human Microbiome Project (HMP)	human-associated habitat	WGS	United States of America	Illumina
SRR514217	Urogenital	Human Microbiome Project (HMP)	human-associated habitat	WGS	United States of America	Illumina
SRR514232	Airways	Human Microbiome Project (HMP)	human-associated habitat	WGS	United States of America	Illumina
SRR514260	Urogenital	Human Microbiome Project (HMP)	human-associated habitat	WGS	United States of America	Illumina
SRR514266	Airways	Human Microbiome Project (HMP)	human-associated habitat	WGS	United States of America	Illumina
SRR514272	Urogenital	Human Microbiome Project (HMP)	human-associated habitat	WGS	United States of America	Illumina
SRR514310	Urogenital	Human Microbiome Project (HMP)	human-associated habitat	WGS	United States of America	Illumina
SRR514318	Urogenital	Human Microbiome Project (HMP)	human-associated habitat	WGS	United States of America	Illumina
SRR514325	Skin	Human Microbiome Project (HMP)	human-associated habitat	WGS	United States of America	Illumina
SRR514326	Urogenital	Human Microbiome Project (HMP)	human-associated habitat	WGS	United States of America	Illumina
SRR514843	Urogenital	Human Microbiome Project (HMP)	human-associated habitat	WGS	United States of America	Illumina
SRR514845	Urogenital	Human Microbiome Project (HMP)	human-associated habitat	WGS	United States of America	Illumina
SRR514847	Urogenital	Human Microbiome Project (HMP)	human-associated habitat	WGS	United States of America	Illumina
SRR520269	Urogenital	Human Microbiome Project (HMP)	human-associated habitat	WGS	United States of America	Illumina
SRR520270	Urogenital	Human Microbiome Project (HMP)	human-associated habitat	WGS	United States of America	Illumina
