# Supplementary material for: The structure and diversity of human, animal and environmental resistomes
Source: Microbiome. 2016 Oct 7;4:54. doi: 10.1186/s40168-016-0199-5 (PMC5055678; doi:10.1186/s40168-016-0199-5)
Supplement: Additional file 7: Table S6. — Metadata for samples collected from pharmaceutically polluted environments. (XLSX 12 kb) [file 40168_2016_199_MOESM7_ESM.xlsx]

## Sheet: metadata
Additional file 7: Table S6. Metadata for samples collected from pharmaceutically-polluted environments
MG-RAST ID	Assignmed Environment	Project	Metagenome Name	bp Count	Sequence Count	Biome	Feature	Material	Location	Country	Sequence Type	Sequence Method	DNA amplification	Study
4.70142e+06	Pharmaceutical pollution	Indian_sediments	JL27_1	1876988646	18584046	Small river biome	river	sediment	Nakkavagu river (17.5 km downstream treatment plant), Hyderabad	India	WGS	illumina	REPLI-g amplified	Previously sequenced using 454 technology by Kristiansson et al. 2011
4.70141e+06	Pharmaceutical pollution	Indian_sediments	JL28_1	3769163854	37318454	Small river biome	river	sediment	Nakkavagu river (2.3 km downstream treatment plant), Hyderabad	India	WGS	illumina	REPLI-g amplified	Previously sequenced using 454 technology by Kristiansson et al. 2011
4.70142e+06	Pharmaceutical pollution	Indian_sediments	JL29_1	1468557473	14540173	Small river biome	river	sediment	Nakkavagu river (2.7 km downstream treatment plant), Hyderabad	India	WGS	illumina	REPLI-g amplified	Previously sequenced using 454 technology by Kristiansson et al. 2011
4.70141e+06	Pharmaceutical pollution	Indian_sediments	JL30_1	1698071186	16812586	Small river biome	river	sediment	Nakkavagu river (at treatment plant discharge site), Hyderabad	India	WGS	illumina	REPLI-g amplified	Previously sequenced using 454 technology by Kristiansson et al. 2011
4.70141e+06	Pharmaceutical pollution	Indian_sediments	JL31_1	3063998418	30336618	Small river biome	river	sediment	Nakkavagu river (1.9 km upstream treatment plant), Hyderabad	India	WGS	illumina	REPLI-g amplified	Previously sequenced using 454 technology by Kristiansson et al. 2011
4.70142e+06	Pharmaceutical pollution	Indian_sediments	JL32_1	2438683582	24145382	Small river biome	river	sediment	Nakkavagu river (2.2 km upstream treatment plant), Hyderabad	India	WGS	illumina	REPLI-g amplified	Previously sequenced using 454 technology by Kristiansson et al. 2011
4.70142e+06	Pharmaceutical pollution	Indian_sediments	JL33_1	3380125287	33466587	Small lake biome	lake	sediment	Kazipally lake, Hyderabad	India	WGS	illumina	REPLI-g amplified	Bengtsson-Palme et al. 2014
4.70143e+06	Pharmaceutical pollution	Indian_sediments	Metagenomics1_1	1840371702	18221502	Small river biome	river	sediment	Nakkavagu river (150 m upstream treatment plant), Hyderabad	India	WGS	illumina	None	This study
4.70142e+06	Pharmaceutical pollution	Indian_sediments	Metagenomics2_1	1871215183	18526883	Small river biome	river	sediment	Nakkavagu river (1.5 km downstream treatment plant), Hyderabad	India	WGS	illumina	None	This study
4.70143e+06	Pharmaceutical pollution	Indian_sediments	Metagenomics3_1	1728572176	17114576	Small lake biome	lake	sediment	Kazipally lake, Hyderabad	India	WGS	illumina	None	This study
4.70142e+06	Pharmaceutical pollution	Indian_sediments	Metagenomics4_1	2898582234	28698834	Small lake biome	lake	sediment	Asanikunta lake, Hyderabad	India	WGS	illumina	None	This study
