# Supplementary material for: The structure and diversity of human, animal and environmental resistomes
Source: Microbiome. 2016 Oct 7;4:54. doi: 10.1186/s40168-016-0199-5 (PMC5055678; doi:10.1186/s40168-016-0199-5)
Supplement: Additional file 8: — Source code for bioinformatics and statistical analysis. (TXT 21 kb) [file 40168_2016_199_MOESM8_ESM.txt]

Additional file 8. Source code for bioinformatics and statistical analysis

By Pal et al. The structure and diversity of human, animal and environmental resistomes.

This document contains source code for bioinformatic and statistical analysis conducted in the manuscript. 
												------------------
													SOURCE CODE
												------------------
-------------------------------------------------
Quality filtering and resistance gene analysis
-------------------------------------------------
##Trimming and quality filtering of raw fastq data
#all 864 metagenomes and 454 datasets from US cities should be quality-filtered before downstream analysis
seqtk trimfq -l 75 input.fastq > output.seqtk.filtered.fastq

##Trimming and quality filtering of raw fasta data
#This step will remove reads that have over 10% of ambiguous bases in a read 
python seqFilter.py -t 0.1 -i input.fasta -o out.filtered.fasta   #(0.1 means 10%)

##Make an USEARCH database
#download the reference resistance gene sequences and mapping files from the databases first
usearch -makeudb_usearch bacmet.fasta -output bacmet.udb  # BacMet database
usearch -makeudb_usearch resqu.fasta -output resqu.udb    # Resqu database

##USEARCH run for similarity search of resistance genes
usearch8 -usearch_global query.fasta -db resqu.udb -id 0.90 -threads 16 -blast6out usearch.resqu.out -maxaccepts 1  #For Resqu 
usearch8 -usearch_global query.fasta -db bacmet.udb -id 0.90 -threads 16 -blast6out usearch.bacmet.out -maxaccepts 1   #For BacMet

##Reformat the column orders and extract the gene name using the gene mapping file
perl reformat.pl usearch.resqu.out Resqu.mapping.txt > usearch.resqu.reformat.out
perl reformat.pl usearch.resqu.out BacMet.mapping.txt > usearch.bacmet.reformat.out

##Normalise the abundance counts by resistance gene length
#the gene length txt file should have all the gene ids with corresponding sequence lengths
perl normalization.pl usearch.resqu.reformat.out arg_lengths.txt > arg.gene.counts.tab  #arg = antibioti resistance genes
perl normalization.pl usearch.bacmet.reformat.out bmrg_lengths.txt > bmrg.gene.counts.tab  #bmrg = biocide/metal resistance genes

##create a tab separated table for resistance gene counts
less arg.gene.counts.tab | cut -f1,3 > arg.table.raw.tab    #raw counts 
less arg.gene.counts.tab | cut -f1,3 > bmrg.table.raw.tab    #raw counts
less arg.gene.counts.tab | cut -f1,2 > arg.table.normalised.tab    #normalised counts by gene length
less arg.gene.counts.tab | cut -f1,2 > bmrg.table.normalised.tab    #normalised counts by gene length

##create a abundance matrix using the resistance genes counts from individual tab files
perl create.matrix.pl arg.table.normalised.tab > arg.abundance.matrix.txt
perl create.matrix.pl bmrg.table.normalised.tab > bmrg.abundance.matrix.txt

#454 dataset down-sampling and USEARCH RUN for ARGs and BMRGs
seqtk sample file.fastq 350000 > down_sampled.fastq
usearch8 -usearch_local filtered.fastq.fasta -db resqu.udb -evalue 1e-10 -id 0.90 -threads 16 -blast6out 454.resqu.out
usearch8 -usearch_local filtered.fastq.fasta -db bacmet.udb -evalue 1e-10 -id 0.90 -threads 16 -blast6out 454.bacmet.out

-----------------------
Taxonomic data analysis
-----------------------
#run metaxa2 for extracting SSU rRNAs from metagenomes and classify them using in-build SILVA database                                   
metaxa2 -i output.seqtk.filtered.fastq --cpu 16 -o metaxa_output --align none
metaxa2_ttt -i metaxa_file*.taxonomy.txt -o metaxa_out -t b --summary T  #-t b: b refers to bacteria only

#make a large abundance matrix for each taxonomic level
metaxa2_dc *.level_3.txt -o 864_all_level_3.raw.txt  
metaxa2_dc *.level_4.txt -o 864_all_level_4.raw.txt
metaxa2_dc *.level_5.txt -o 864_all_level_5.raw.txt
metaxa2_dc *.level_6.txt -o 864_all_level_6.raw.txt

#counts the number of 16S rRNA sequences from each taxa file
awk '/Bacteria:/{i++}i==2{print; exit}' *.summary.txt >> 16S_counts.864.txt   #ouput file will be in alphabetical order

---------------------------
Load all the data in R
---------------------------
#set your working directory 
setwd("C:/complete Path to your working folder/")

#load required statistical packages
library(gplots) # if these packages are not already installed use: install.packages("your_package name")
library(ggplot2)
library(vegan)
library(factoextra)
library(ppcor)
library(scales)

##Abundance boxplots for resistance genes
layout(matrix(1:3,1,3))  # 1:4 means 4 elements; 1,4 means 1 row, 4 columns
par(mar = c(20,7,3,3), cex.axis = 1.3)  # 20 is the margin size bottom, 7 gap between boxplots

ga = read.table("Taxonomy.raw.txt", header = T, sep = "\t")
df = data.frame(abund = rowSums(ga[,4:ncol(ga)]) / ga[,2] * 1000000, stringsAsFactors = T, env = ga[,3])
f = factor(df$env,c("Skin","Airways","Oral","Urogenital", "Gastrointestinal", "Animal-associated", "Sediment", "Water", "Soil", "Mine", "Wastewater/sludge", "Pharmaceutical-pollution", "Beijing smog"))
boxplot(formula = abund ~ f, data = df, las = 2, main = "Bacterial abundance", ylab = "16S rRNA per million reads", log = "y", yaxp = c(1,4,1))

ga = read.table("Taxonomy.per16S.txt", header = T, sep = "\t")
df = data.frame(abund = rowSums(ga[,4:ncol(ga)]), stringsAsFactors = T, env = ga[,2])
boxplot(formula = abund ~ env, data = df, las = 2, main = "Bacterial abundance", ylab = "16S rRNA per ?")

aa = read.table("resqu.per16S.nobad.txt", header = T, sep = "\t")
df = data.frame(abund = rowSums(aa[,4:ncol(aa)])+1e-4, stringsAsFactors = T, env = aa[,2])
f = factor(df$env,c("Skin","Airways","Oral","Urogenital", "Gastrointestinal", "Animal-associated", "Sediment", "Water", "Soil", "Mine", "Wastewater/sludge", "Pharmaceutical-pollution", "Beijing smog"))
boxplot(formula = abund ~ f, data = df, las = 2, main = "ARG abundance", ylab = "ARGs per 16S rRNA", log = "y", yaxp = c(0.0001,100,1))

ba = read.table("bacmet.per16S.nobad_plasmid.txt", header = T, sep = "\t")
df = data.frame(abund = rowSums(ba[,4:ncol(ba)])+1e-4, stringsAsFactors = T, env = ba[,2])
f = factor(df$env,c("Skin","Airways","Oral","Urogenital", "Gastrointestinal", "Animal-associated", "Sediment", "Water", "Soil", "Mine", "Wastewater/sludge", "Pharmaceutical-pollution", "Beijing smog"))
boxplot(formula = abund ~ f, data = df, las = 2, main = "Plasmid-borne BMRG abundance", ylab = "Plasmid-borne BMRGs per 16S rRNA", log = "y", yaxp = c(0.0001,1,1))

ma = read.table("mge.per16S.nobad.txt", header = T, sep = "\t")
df = data.frame(abund = rowSums(ma[,4:ncol(ma)])+1e-4, stringsAsFactors = T, env = ma[,2])
f = factor(df$env,c("Skin","Airways","Oral","Urogenital", "Gastrointestinal", "Animal-associated", "Sediment", "Water", "Soil", "Mine", "Wastewater/sludge", "Pharmaceutical-pollution", "Beijing smog"))
boxplot(formula = abund ~ f, data = df, las = 2, main = "MGE abundance", ylab = "Transposases/Integrases per 16S rRNA", log = "y", yaxp = c(0.0001,1,1))
dev.print("abundance-boxplots.pdf", device=pdf)

##Antibiotic resistance classes barplot
arg_class <- read.table("arg_class_metagenome.txt", header = T, quote = "", sep ="\t")
view(arg_class)
#reorder the x-axis labels (environmnets in desired order)
arg_class$Environment.class <- factor(arg_class$Environment.class, levels=c("Skin", "Airways", "Oral", "Urogenital","Gastrointestinal", "Animal-associated", "Sediment", "Water", "Soil", "Mine", "Wastewater/sludge", "Pharmaceutical pollution", "Beijing smog"))
#to reorder the stack data in bar in reverse order
arg_class$Antibiotic <- factor(arg_class$Antibiotic, levels = rev(levels(arg_class$Antibiotic)))  
ggplot_arg <- ggplot(arg_class, aes(x = factor(Environment.class), y = Relative.abundance, fill = factor(Antibiotic))) + geom_bar(stat="identity", position = "stack", width=0.8) + scale_fill_manual(values=c("darkcyan", "orange", "black", "darkblue", "#9999CC", "cyan", "pink", "darkgreen", "blue", "darkred"))+ theme(text = element_text(size=22)) + theme(axis.text.x = element_text(angle = 90, size = 22, hjust = 1, vjust = 1.0)) + theme(axis.text.y = element_text(angle = 0, size = 22, hjust = 1, vjust = 1.0))
ggplot_arg
dev.print("arg_class.pdf", device=pdf, width=8, height=8)
dev.off()

#Boxplots for US air samples
par(mar = c(20,7,3,3), cex.axis = 1.3) 
layout(t(matrix(1:3,3,3)))   # 1 row, 3 columns

ba = read.table("454.per16S.txt", header = T, sep = "\t")
df = data.frame(abund = rowSums(ba[,5:ncol(ba)])+1e-4, stringsAsFactors = T, env = ba[,2])
f= factor(df$env, c("Beijing-smog", "Office-indoor", "Hospital-indoor","House-indoor","Hospital-outdoor", "Pier"))
boxplot(formula = abund ~ f, data = df, las = 2, main = "ARG abundance", ylab = "ARGs per 16S rRNA", log = "y", yaxp = c(0.01,10,3))

gr_per_env = read.table("454_richness.txt", header = F, sep = "\t")
df = data.frame(rich = gr_per_env[,2], stringsAsFactors = T, env = gr_per_env[,1])
f= factor(df$env, c("Beijing-smog", "Office-indoor", "Hospital-indoor","House-indoor","Hospital-outdoor", "Pier"))
boxplot(formula = df$rich ~ f, data = df, las = 2, main = "ARG richness", ylab = "Detected ARG types")
dev.print("454_arg_abund_richness.pdf", device=pdf, height=8, width=8)

#Heatmap for  ARG abundances across environments
abund_ARG = as.matrix(read.table("avg_ARG_per_env.txt", row.names = 1, header = T, quote = "", sep = "\t", check.names = F))
abund_ARG = t(abund_ARG)
heatmap.2(log10(abund_ARG+1e-4), trace = "none", col = c("black", colorpanel(1000,"darkblue","red","yellow")), margins = c(12,30), density.info = "none", cexRow = 1, Rowv = F, Colv = T)

#Heatmap for  MGE abundances across environments
abund_MGE = as.matrix(read.table("avg_MGE_per_env.txt", row.names = 1, header = T, quote = "", sep = "\t", check.names = F))
abund_MGE = t(abund_MGE)
heatmap.2(log10(abund_MGE+1e-4), trace = "none", col = c("black", colorpanel(1000,"darkblue","red","yellow")), margins = c(12,30), density.info = "none", cexRow = 1, Rowv = F, Colv = T)
dev.off()

#Richness boxplots
layout(matrix(1:3,1,3))
par(mar = c(20,7,3,3), cex.axis = 1.3)

ar_per_env = read.table("arg_richness_per_env.txt", header = F, sep = "\t")
df = data.frame(rich = ar_per_env[,2], stringsAsFactors = T, env = ar_per_env[,1])
f = factor(df$env,c("Skin","Airways","Oral","Urogenital", "Gastrointestinal", "Animal-associated", "Sediment", "Water", "Soil", "Mine", "Wastewater/sludge", "Pharmaceutical-pollution", "Beijing smog"))
boxplot(formula = rich ~ f, data = df, las = 2, main = "ARG richness", ylab = "Detected ARG types")

bmr_per_env = read.table("bmrg_richness_per_env_plasmid.txt", header = F, sep = "\t")
df = data.frame(rich = bmr_per_env[,2], stringsAsFactors = T, env = bmr_per_env[,1])
f = factor(df$env,c("Skin","Airways","Oral","Urogenital", "Gastrointestinal", "Animal-associated", "Sediment", "Water", "Soil", "Mine", "Wastewater/sludge", "Pharmaceutical-pollution", "Beijing smog"))
boxplot(formula = rich ~ f, data = df, las = 2, main = "BMRG richness", ylab = "Detected Plasmid BMRG types")

mr_per_env = read.table("mge_richness_per_env.txt", header = F, sep = "\t")
df = data.frame(rich = mr_per_env[,2], stringsAsFactors = T, env = mr_per_env[,1])
f = factor(df$env,c("Skin","Airways","Oral","Urogenital", "Gastrointestinal", "Animal-associated", "Sediment", "Water", "Soil", "Mine", "Wastewater/sludge", "Pharmaceutical-pollution", "Beijing smog"))
boxplot(formula = rich ~ f, data = df, las = 2, main = "MGE richness", ylab = "Detected integrases/transposases")
dev.print("richness-boxplots.pdf", device=pdf)
dev.off()

gr_per_env = read.table("genus_richness_per_env.txt", header = F, sep = "\t")
df = data.frame(rich = gr_per_env[,2], stringsAsFactors = T, env = gr_per_env[,1])
f = factor(df$env,c("Skin","Airways","Oral","Urogenital", "Gastrointestinal", "Animal-associated", "Sediment", "Water", "Soil", "Mine", "Wastewater/sludge", "Pharmaceutical-pollution", "Beijing smog"))
boxplot(formula = rich ~ f, data = df, las = 2, main = "Genus richness", ylab = "Detected genera")
dev.print("genus_richness-boxplots.pdf", device=pdf)
dev.off()

#correlation plots
combrich = read.table("combined_richness_plasmid.txt", row.names = 1, header = T, sep = "\t", stringsAsFactors = T)
layout(t(matrix(1:3,3,3)))
plot(combrich$Genus, combrich$ARG, col = as.vector(combrich$Color), pch = 16, cex = 1.5, xlab = "Genus richness", ylab = "ARG richness", log = "xy")
plot(combrich$Genus, combrich$BMRG, col = as.vector(combrich$Color), pch = 16, cex = 1.5, xlab = "Genus richness", ylab = "BMRG richness", log = "xy")
dev.print("genus-boxplot-corrleation.pdf", device=pdf)
dev.off()

layout(t(matrix(1:3,3,3)))   
plot(combrich$Genus, combrich$MGE, col = as.vector(combrich$Color), pch = 16, cex = 1.5, xlab = "Genus richness", ylab = "MGE richness", log = "xy")
plot(combrich$BMRG, combrich$ARG, col = as.vector(combrich$Color), pch = 16, cex = 1.5, xlab = "BMRG richness", ylab = "ARG richness", log = "xy")
dev.print("richness-corrletion-supple.pdf", device=pdf)

#Spearman rank sum corrlelation test
cor.test(combrich$ARG, combrich$BMRG, method = "spearman", log ="xy")
cor.test(combrich$Genus, combrich$BMRG, method = "spearman", log ="xy" )
cor.test(combrich$Genus, combrich$ARG, method = "spearman", log ="xy")

#Partial correlation of richness between ARG and BMRG while contrlling for taxonomic richness
combrich = read.table("combined_richness_plasmid_logged.txt", row.names = 1, header = T, sep = "\t", stringsAsFactors = T)
pcor.test(combrich$ARG, combrich$BMRG, combrich$Genus, method= "spearman")

#Beta-diversity analysis
args_per_env = read.table("ARG_richness.txt", header = T, row.names = 1, sep = "\t", stringsAsFactors = F)
e = "Animal-associated"
plot(sort(colSums(args_per_env[args_per_env[,2] == e,4:ncol(args_per_env)] > 0), decreasing = T), type = "n", xlab = "Genes", ylab = "Proportion of samples", xlim = c(0,120), ylim = c(0,100))
clor = 0
for (e in unique(args_per_env[,2])) {
 print(e)
 x = nestedbetasor(args_per_env[args_per_env[,2] == e,4:ncol(args_per_env)])   # column 4 to last column
 print(x)
 print(log2(x[1]/x[2]))
 points(sort(colSums(args_per_env[args_per_env[,2] == e,4:ncol(args_per_env)] > 0), decreasing = T) / nrow(args_per_env[args_per_env[,2] == e,4:ncol(args_per_env)])*100, type = "l", col = clor)
 text(80, 100 - clor * 6, label = e, col = clor)
 clor = clor + 1
}

bmrgs_per_env = read.table("BMRG_richness_plasmids.txt", header = T, row.names = 1, sep = "\t", stringsAsFactors = F)
for (e in unique(bmrgs_per_env[,2])) {
 print(e)
 x = nestedbetasor(bmrgs_per_env[bmrgs_per_env[,2] == e,4:ncol(bmrgs_per_env)])
 print(x)
 print(log2(x[1]/x[2]))
}

mge_per_env = read.table("MGE_richness.txt", header = T, row.names = 1, sep = "\t", stringsAsFactors = F)
for (e in unique(mge_per_env[,2])) {
 print(e)
 x = nestedbetasor(mge_per_env[mge_per_env[,2] == e,4:ncol(mge_per_env)])
 print(x)
 print(log2(x[1]/x[2]))
}

g_per_env = read.table("Family_richness.txt", header = T, row.names = 1, sep = "\t", stringsAsFactors = F)
g_fam = g_per_env[ ,1:792]  # family is upto column 792
rm(g_per_env)
g_per_env <- g_fam
for (e in unique(g_per_env[,2])) {
 print(e)
 x = nestedbetasor(g_per_env[g_per_env[,2] == e,4:ncol(g_per_env)])
 print(x)
 print(log2(x[1]/x[2]))
}

clg_per_env = g_per_env[,grep("unclassified",colnames(g_per_env),ignore.case =T, invert = T)]  # to discard all unclasiified ones but keep others
for (e in unique(clg_per_env[,2])) {
 print(e)
 x = nestedbetasor(g_per_env[clg_per_env[,2] == e,4:ncol(clg_per_env)])
 print(x)
 print(log2(x[1]/x[2]))
}

e = "Animal-associated"
plot(sort(colSums(clg_per_env[clg_per_env[,2] == e,4:ncol(clg_per_env)] > 0), decreasing = T), type = "n", xlab = "Families", ylab = "Proportion of samples", xlim = c(0,1000), ylim = c(0,100))
clor = 0
for (e in unique(clg_per_env[,2])) {
 print(e)
 x = nestedbetasor(clg_per_env[clg_per_env[,2] == e,4:ncol(clg_per_env)])
 print(x)
 print(log2(x[1]/x[2]))
 points(sort(colSums(clg_per_env[clg_per_env[,2] == e,4:ncol(clg_per_env)] > 0), decreasing = T) / nrow(clg_per_env[clg_per_env[,2] == e,4:ncol(clg_per_env)])*100, type = "l", col = clor)
 text(800, 100 - clor * 6, label = e, col = clor)
 clor = clor + 1
}

dev.off()

##PCA plots
#read the abundance matrix files
r = as.matrix(read.table("resqu_rel_abund.txt", row.names = 1, header = T, quote = "", sep ="\t"))
r_hmp = as.matrix(read.table("resqu_rel_abund.hmp.txt", row.names = 1, header = T, quote = "", sep ="\t"))
tax = as.matrix(read.table("taxonomy_rel_abund.txt", row.names = 1, header = T, quote = "", sep ="\t"))
tax_hmp = as.matrix(read.table("taxonomy_rel_abund.hmp.txt", row.names = 1, header = T, quote = "", sep ="\t"))
bm_plasmid = as.matrix(read.table("bacmet_rel_abund_plasmid.txt", row.names = 1, header = T, quote = "", sep ="\t"))
bm_hmp_plasmid = as.matrix(read.table("bacmet_rel_abund.hmp_plasmid.txt", row.names = 1, header = T, quote = "", sep ="\t"))

#For prcomp you need more units (rows) than variables (columns)
#the abundace data should be log-transformed, add a value of 1e-7 to avoid zeros in the abundance matrix
p_r_norm = prcomp(log10(r[rowSums(r) > 0,]/(rowSums(r)[rowSums(r) > 0]) + 1e-7))  
p_bm_plasmid_norm = prcomp(log10(bm_plasmid[rowSums(bm_plasmid) > 0,]/(rowSums(bm_plasmid)[rowSums(bm_plasmid) > 0]) + 1e-7))
p_tax_norm = prcomp(log10(tax[rowSums(tax) > 0,]/(rowSums(tax)[rowSums(tax) > 0]) + 1e-7))
p_r_hmp_norm = prcomp(log10(r_hmp[rowSums(r_hmp) > 0,]/(rowSums(r_hmp)[rowSums(r_hmp) > 0]) + 1e-7))
p_bm_plasmid_hmp_norm = prcomp(log10(bm_hmp_plasmid[rowSums(bm_hmp_plasmid) > 0,]/(rowSums(bm_hmp_plasmid)[rowSums(bm_hmp_plasmid) > 0]) + 1e-7))
p_tax_hmp_norm = prcomp(log10(tax_hmp[rowSums(tax_hmp) > 0,]/(rowSums(tax_hmp)[rowSums(tax_hmp) > 0]) + 1e-7))

#make a mapping file with the color codes in he same order as the sample ids in the abundance file
envcol = as.matrix(read.table("color_code.txt")) #all together environmental and HMP samples
envcol_hmp = as.matrix(read.table("color_code_hmp.txt"))

#make sure the samples numbers are correct for total metageomes and "only" HMP datasets
length(envcol)
length(envcol_hmp)

PCAs <- par(mfrow=c(2, 3))  # 2 rows, 3 columns
plot(p_r_norm$x[,c(1,2)], col = envcol[rowSums(r) > 0], pch = 19, cex = 1.3)   # ARGs all
plot(p_bm_norm$x[,c(1,2)], col = envcol[rowSums(bm) > 0], pch = 19, cex = 1.3)  # BMRGs all 
plot(p_tax_norm$x[,c(1,2)], col = envcol[rowSums(tax) > 0], pch = 19, cex = 1.3)  # taxa all
plot(p_r_hmp_norm$x[,c(1,2)], col = envcol_hmp[rowSums(r_hmp) > 0], pch = 19, cex = 1.3)  # HMP ARGs
plot(p_bm_hmp_norm$x[,c(1,2)], col = envcol_hmp[rowSums(bm_hmp) > 0], pch = 19, cex = 1.3) # HMP BMRGs
plot(p_tax_hmp_norm$x[,c(1,2)], col = envcol_hmp[rowSums(tax_hmp) > 0], pch = 19, cex = 1.3)  # HMP taxa

#Adding a colour legend
legend(x="top", cex = 0.7, bty = "n", legend = c("Skin", "Airways", "Oral", "Urogenital", "Gastrointestinal", "Animal-associated", "Sediment", "Water", "Soil", "Mine", "Wastewater/sludge", Pharmaceutical-pollution", "Beijing-smog" ), text.col = c("yellow", "red", "pink", "darkgreen", "brown", "purple", "blue", "darkblue", "black", "ornage", "darkgray", "darkcyan", "cyan"),col = c("yellow", "red", "pink", "darkgreen", "brown", "purple", "blue", "darkblue", "black", "ornage", "darkgray", "darkcyan", "cyan"), pch = c(19,19,19,19,19,19,19,19,19,19,19,19,19), horiz=F)
legend(x="top", cex = 0.7, bty = "n", legend = c("Airways", "Gut", "Skin", "Urogenital", "Oral"), text.col = c("Red", "brown", "Yellow", "darkgreen", "pink"),col = c("Red", "brown", "Yellow", "darkgreen", "pink"), pch = c(19,19,19,19,19), inset=c(-0.2,0), horiz=T)
dev.print("ALL_PCAs.pdf", device=pdf)

#calculate eigenvalues from PCA matrix
eig.val_p_arg <- get_eigenvalue(p_r_norm)
eig.val_p_bmrg <- get_eigenvalue(p_bm_plasmid_norm)
eig.val_p_tax <- get_eigenvalue(p_tax_norm)
eig.val_p_hmp_arg <- get_eigenvalue(p_r_hmp_norm)
eig.val_p_hmp_bmrg <- get_eigenvalue(p_hmp_bmrg)
eig.val_p_hmp_tax <- get_eigenvalue(p_bm_plasmid_hmp_norm)
head(eig.val_p_arg)
head(eig.val_p_bmrg)
head(eig.val_p_tax)
head(eig.val_p_hmp_arg)
head(eig.val_p_hmp_bmrg)
head(eig.val_p_hmp_tax)
dev.off()

#Remove unclassified taxa from taxa file before perfomring taxa sharing analysis
#Read the taxa file
TAXA_ALL_RAW = as.matrix(read.table("taxa_raw_all.txt", row.names = 1, header = T, quote = "", sep = "\t", check.names = F))
clg_per_env = TAXA_ALL_RAW[,grep("unclassified",colnames(TAXA_ALL_RAW),ignore.case =T, invert = T)]  # remove only unclassified columns
# write tabel in a txt file
write.table(clg_per_env, "taxa_no-unclaasified.txt", sep="\t") 

#Heatmap for gene sharing between environments
ARG_share_perc = as.matrix(read.table("ARGs_sharing_percent.txt", row.names = 1, header = T, quote = "", sep = "\t", check.names = F))
ARG_share_absolute = as.matrix(read.table("ARGs_sharing_absolute.txt", row.names = 1, header = T, quote = "", sep = "\t", check.names = F))
heatmap.2(sqrt(ARG_share_perc[rowSums(ARG_share_perc) > 0, colSums(ARG_share_perc) > 0]), cellnote=as.matrix(ARG_share_absolute), dendrogram = "none",Rowv=F,Colv = F, notecol="black", col=bluered(256),scale="none",key=TRUE, keysize=1,density.info="none", trace="none", cexRow=1,cexCol=1, margins = c(13.5,27))
dev.print("ARGs_sharing.pdf", device=pdf)

# hetamap for taxa sharing between environments
taxa_share_perc = as.matrix(read.table("taxa_sharing_percent.txt", row.names = 1, header = T, quote = "", sep = "\t", check.names = F))
taxa_share_absolute = as.matrix(read.table("taxa_sharing_absolute.txt", row.names = 1, header = T, quote = "", sep = "\t", check.names = F))
heatmap.2(sqrt(taxa_share_perc[rowSums(taxa_share_perc) > 0, colSums(taxa_share_perc) > 0]), cellnote=as.matrix(taxa_share_absolute), dendrogram = "none",Rowv=F,Colv = F, notecol="black", col=bluered(256),scale="none",key=TRUE, keysize=1,density.info="none", trace="none", cexRow=1,cexCol=1, margins = c(13.5,27))
dev.print("taxa_sharing.pdf", device=pdf)
dev.off()
